# Supplementary material for: DDX5 plays essential transcriptional and post-transcriptional roles in the maintenance and function of spermatogonia
Source: Nat Commun. 2019 May 23;10:2278. doi: 10.1038/s41467-019-09972-7 (PMC6533336; doi:10.1038/s41467-019-09972-7)
Supplement: Supplementary file 4 — Supplementary Data 1 [file 41467_2019_9972_MOESM4_ESM.xlsx]

## Sheet: Supplementary Data 1
Supplementary Data 1. PLZF IP - Mass Spectrometry Identified Proteins
2210010C04RIK
ACLY
ACTA2
ACTB
ACTBL2
ACTG1
ALB
ALDOA
ANXA1
ARPC3
ATP5A1
BANF1
CAD
CALD1
CAPRIN1
CAPZA1
CAPZA2
CAVIN1
CBX3
CCT3
COL1A1
COL3A1
COQ6
CSE1L
DDX1
DDX5
DES
DMRT1
DNAJA2
DNAJA3
EEF1G
ELAVL1
ELAVL2
EPG5
FAM98A
FARSA
FBLN2
FMR1
FN1
FXR1
FXR2
G3BP2
GAPDH
GLIPR2
GPR137C
H2AFX
HIST1H2AA
HIST1H2AD
HIST1H2BJ
HIST2H2AA3
HIST2H2AA4
HIST2H2AB
HNRNPA0
HNRNPA2B1
HNRNPA3
HNRNPAB
HNRNPC
HNRNPH1
HNRNPH2
HNRNPUL1
HSP90AA1
HSP90AB1
HSPA5
HSPA8
HSPA9
IGF2BP1
IGF2BP2
IGF2BP3
IGK
IGL
KRT10
LMNA
LOC100354956
LRRK2
MAGEB4
MAGED1
MDH2
MIF
MMP2
MOV10
MYH10
MYH11
MYH9
MYL6
MYO18A
MYO1B
MYO1C
N4BP2
NCL
NDUFA4
NEFM
NONO
P4HA1
PABPC4
PABPC5
PARP1
PLEC
PPP1R18
PRPH
PSME4
RACK1
RBM14
RBMXL2
RLC-A
RPL12
RPL13
RPL19
RPL22
RPL23
RPL6
RPLP1
RPLP2
RPS13
RPS14
RPS15A
RPS16
RPS18
RPS19
RPS2
RPS29
RPS3
RPS4L
RPS5
RPS6
RTCB
RUVBL2
SALL4
SERPINH1
SFPQ
SHANK1
SNRPD3
SPATA5
SPTBN1
SQOR
SRSF3
SSB
SSBP1
STAU1
TCP1
TPM1
TPM2
TPM2
TPM3
TPM4
TRAP1
TRIM21
TUBA1A
TUBA4A
TUBB1
TUBB2A
TUBB3
TUBB4B
TUBB5
TUBB6
TUFM
UBAP2L
WDR13
PLZF
