# Supplementary material for: DDX5 plays essential transcriptional and post-transcriptional roles in the maintenance and function of spermatogonia
Source: Nat Commun. 2019 May 23;10:2278. doi: 10.1038/s41467-019-09972-7 (PMC6533336; doi:10.1038/s41467-019-09972-7)
Supplement: Supplementary file 5 — Supplementary Data 2 [file 41467_2019_9972_MOESM5_ESM.xlsx]

## Sheet: Supplementary Data 2
Supplementary Data 2. RNA-sequencing - Control vs. Ddx5 KO
Gene	Fold Change (Log2, Relative to Control)	FDR	P-value
Ighm	-3.21148	7.02e-05	3.12e-06
Ankrd37	-2.6465	7.13e-05	3.18e-06
Ccdc22	-2.49719	0.0002	1.68e-05
Nr2e1	-2.46958	1.38e-05	1.24e-07
Cadps2	-2.19172	1.12e-05	5.73e-08
Xrra1	-2.17201	0.000205123	1.74e-05
Zic1	-2.02939	2.58e-05	4.23e-07
Atoh8	-1.94451	8.22e-06	2.38e-08
Nanos2	-1.92118	4.28e-05	1.3e-06
Tbc1d8	-1.89441	6.19e-06	1.19e-08
Aco2	-1.86642	3.95e-06	9.64e-10
Fgd5	-1.86367	6.52e-05	2.68e-06
Usf3	-1.85613	5.04e-06	4.86e-09
Pik3r6	-1.82623	1.58e-05	1.64e-07
Zic4	-1.80704	0.00026199	2.48e-05
Smc1a	-1.77749	4.85e-06	2.51e-09
Rab26os	-1.76933	0.000130063	8.51e-06
E130307A14Rik	-1.74863	2.74e-05	5.23e-07
Narf	-1.74155	2.18e-05	3.25e-07
Cfap77	-1.69799	0.000497031	6.38e-05
Pde4c	-1.68752	6.18e-06	1.01e-08
Ccdc141	-1.66427	8.59e-06	3.48e-08
Dapk2	-1.64577	1.34e-05	1.1e-07
Zscan5b	-1.62993	1.6e-05	1.74e-07
Adcy10	-1.62563	3.08e-05	6.56e-07
Igfbp5	-1.62339	0.000241353	2.21e-05
Pfkl	-1.57165	9.27e-05	4.92e-06
Plppr1	-1.55917	0.00234707	0.000544221
Sertad4	-1.55564	0.000228496	2.03e-05
Itpka	-1.55168	0.00103493	0.000177204
Nmral1	-1.55128	5.17e-05	1.81e-06
Ubxn11	-1.55004	0.000220925	1.93e-05
Dppa3	-1.54861	0.000728283	0.000108781
Zfp326	-1.52793	1.34e-05	1.11e-07
Fut4	-1.52408	9.02e-05	4.72e-06
D130043K22Rik	-1.51869	0.000249514	2.32e-05
Fut10	-1.51124	8.98e-06	3.86e-08
Radil	-1.50914	1.75e-05	2.25e-07
Unc5a	-1.50875	5.12e-05	1.77e-06
Acaa1b	-1.48894	2.33e-05	3.54e-07
Cbln2	-1.46931	0.00427737	0.00121441
Snta1	-1.46332	3.74e-05	9.67e-07
Itgae	-1.45717	0.000269961	2.59e-05
Wdtc1	-1.45486	2.59e-05	4.38e-07
Epp13	-1.44264	0.000411358	4.85e-05
Hmgn5	-1.43897	0.000152339	1.11e-05
Dnah14	-1.43641	9.65e-06	4.45e-08
Ift140	-1.43441	4.85e-06	4.31e-09
Ak9	-1.43397	0.00413732	0.00116055
Chst5	-1.42816	0.000193993	1.61e-05
Eppin	-1.42441	0.000829165	0.000131037
Ctnnd2	-1.424	2.69e-05	4.87e-07
Topaz1	-1.41905	6.38e-05	2.6e-06
Axin2	-1.39389	0.00115137	0.000205417
A2m	-1.38603	0.0119099	0.00444056
Aifm1	-1.38471	4.85e-06	4.1e-09
Oasl2	-1.37395	2.93e-05	6.12e-07
Ankrd13a	-1.37366	4.28e-05	1.29e-06
Dbndd1	-1.35163	0.001477	0.000287259
Zmym3	-1.34839	3.69e-05	9.37e-07
Cenpv	-1.3348	7.87e-06	1.89e-08
Ptch1	-1.33309	1.38e-05	1.27e-07
Prok2	-1.32515	0.000891775	0.000144595
Atp2a1	-1.32008	0.00031391	3.3e-05
Zfp358	-1.31388	0.00226316	0.000515612
Fam117a	-1.31227	2.93e-05	6.12e-07
Cdc25b	-1.30081	0.000119563	7.36e-06
Ccng2	-1.29873	2.06e-05	2.94e-07
Lhx8	-1.2956	4.28e-05	1.28e-06
Zbtb32	-1.29531	6.19e-06	1.19e-08
Frat2	-1.28701	0.000176919	1.39e-05
Hdac5	-1.28388	1.76e-05	2.31e-07
Hcfc2	-1.28354	6.18e-06	9.15e-09
Ccnb2	-1.28055	2.14e-05	3.07e-07
Cep72	-1.27745	2.78e-05	5.55e-07
Scn5a	-1.26833	0.0015018	0.000293195
Tbx20	-1.26594	0.0014219	0.000272337
Nt5dc2	-1.26333	8.59e-06	3.36e-08
Spocd1	-1.26144	1.34e-05	1.12e-07
Upp1	-1.25967	3.33e-05	7.49e-07
Bcas3	-1.25516	6.18e-06	9.34e-09
Adgrv1	-1.25351	1.38e-05	1.27e-07
Cfap36	-1.25347	6.03e-05	2.37e-06
Bnc2	-1.25013	4.26e-05	1.26e-06
Nkx1-1	-1.24812	0.000676908	9.86e-05
Caskin1	-1.24546	0.000390833	4.49e-05
Chd1l	-1.24521	6.18e-06	7.1e-09
Tmtc4	-1.23537	8.59e-06	2.65e-08
Gpc2	-1.23522	0.00067774	9.89e-05
Gm43693	-1.23175	0.00212024	0.000471113
Wdr92	-1.22474	2.61e-05	4.47e-07
Insr	-1.21828	5.29e-05	1.91e-06
Rasa3	-1.21654	4.95e-05	1.66e-06
Vwa2	-1.21621	0.00013205	8.75e-06
Zfp667	-1.21597	2.24e-05	3.37e-07
Ccdc39	-1.21431	0.000506879	6.58e-05
AC163032.1	-1.21341	0.00118176	0.000212412
Frmd5	-1.2103	0.00013343	8.88e-06
Gnb5	-1.20595	1.76e-05	2.31e-07
Lca5	-1.19981	9.59e-05	5.2e-06
Krt75	-1.19581	0.00290488	0.000722939
Dynlt1f	-1.19367	8.49e-05	4.23e-06
Efcab5	-1.19284	0.000641982	9.17e-05
2810410L24Rik	-1.19066	0.0018687	0.000395714
Pkig	-1.1891	3.41e-05	7.93e-07
Gys1	-1.1887	4.21e-05	1.25e-06
Zranb3	-1.18772	1.24e-05	7.62e-08
Prex1	-1.18346	3.33e-05	7.52e-07
Phka1	-1.18292	2.75e-05	5.37e-07
Nanos3	-1.18188	1.9e-05	2.56e-07
Slc17a5	-1.17964	9.45e-05	5.1e-06
Tmem25	-1.17884	0.00486965	0.00143813
Rnf32	-1.17597	0.000145694	1.02e-05
Xlr3d-ps	-1.17534	0.00063178	8.92e-05
AC125070.3	-1.17496	0.00123596	0.000226277
Arfgef2	-1.1746	8.59e-06	2.74e-08
Unc5d	-1.17373	0.000190133	1.57e-05
Wdpcp	-1.17301	0.000434752	5.26e-05
Reln	-1.17109	8.46e-05	4.21e-06
Slc43a2	-1.16997	4.19e-05	1.22e-06
Ccdc30	-1.16778	0.00232019	0.000535481
Josd2	-1.16617	0.000339036	3.67e-05
Slc6a4	-1.16585	0.000944221	0.00015766
Fuk	-1.16451	1.38e-05	1.19e-07
Rap1gap	-1.16293	0.000140064	9.64e-06
Coq8a	-1.16157	7.87e-06	2.13e-08
Eml6	-1.16022	0.000745016	0.00011255
Bbs1	-1.15873	5.29e-05	1.9e-06
Aph1b	-1.15802	0.000455886	5.62e-05
Cse1l	-1.15741	1.12e-05	5.78e-08
Ift172	-1.15617	4.86e-05	1.62e-06
Kat2b	-1.15368	0.00299911	0.000757277
Dnaaf5	-1.15234	8.22e-06	2.37e-08
Spns2	-1.14991	0.000497031	6.39e-05
Egln3	-1.14393	0.00226357	0.000515873
Plxna3	-1.14357	3.64e-05	9.05e-07
Cyp2u1	-1.14199	0.000402543	4.7e-05
Afg3l1	-1.1402	8.59e-06	2.96e-08
1300017J02Rik	-1.13907	0.00102086	0.000174038
Scube3	-1.13818	0.000127495	8.23e-06
P4ha1	-1.13796	4.29e-05	1.31e-06
D430019H16Rik	-1.1337	0.000274371	2.64e-05
Zfp37	-1.13304	0.00302582	0.000765365
Zkscan1	-1.13109	6.61e-05	2.74e-06
Zfp523	-1.12996	3.77e-05	9.89e-07
Bhlhb9	-1.12727	3.42e-05	8e-07
Smkr-ps	-1.12723	0.0181901	0.00753103
Ppp6r2	-1.12607	4.76e-05	1.57e-06
Daam2	-1.12381	0.000262801	2.5e-05
Pxt1	-1.12343	0.000136756	9.32e-06
Podxl2	-1.12259	4.75e-05	1.55e-06
Mccc2	-1.12116	0.000301247	3.06e-05
Madd	-1.11813	2.69e-05	4.73e-07
Adamtsl4	-1.11761	7.67e-05	3.53e-06
Hsd17b4	-1.11703	1.31e-05	9.27e-08
Fbxo3	-1.11524	0.00112476	0.000199125
Ccdc173	-1.11415	0.00133747	0.000251797
Frem2	-1.11402	1.62e-05	1.84e-07
Kbtbd11	-1.11233	0.000679204	9.92e-05
Fmnl2	-1.1115	2.18e-05	3.23e-07
Sacs	-1.10744	4.19e-05	1.22e-06
Zfp395	-1.10633	2.69e-05	5.07e-07
Nhsl2	-1.10306	4.74e-05	1.54e-06
Ssbp2	-1.10252	0.0001048	6.03e-06
Tox2	-1.10183	0.00131415	0.000245362
Stk25	-1.10051	8.59e-06	3.1e-08
Dennd1a	-1.09886	8.07e-05	3.88e-06
Gtf3c1	-1.09812	4.85e-06	4.2e-09
Rad50	-1.09767	9.65e-06	4.51e-08
Zfp609	-1.09488	1.26e-05	8.64e-08
Ddx5	-1.0925	4.85e-06	3.04e-09
Kctd7	-1.08504	0.000184907	1.5e-05
Bfsp1	-1.08484	0.000189132	1.55e-05
Dnajc12	-1.08373	0.000245132	2.27e-05
Acads	-1.08364	5.82e-05	2.21e-06
Camkmt	-1.0812	0.000573798	7.75e-05
Havcr1	-1.08097	0.000490925	6.27e-05
Mgrn1	-1.07587	6.95e-06	1.55e-08
Bbs9	-1.07521	2.66e-05	4.64e-07
Wdr17	-1.07479	0.00210434	0.000467111
Acss2	-1.07372	4e-05	1.11e-06
Dock3	-1.07007	1.22e-05	7.33e-08
Dolpp1	-1.06815	4.19e-05	1.22e-06
Fam227a	-1.06701	0.0028585	0.000708428
Epb41l4b	-1.0669	1.39e-05	1.32e-07
Bcl6	-1.06656	0.000334242	3.58e-05
Galnt12	-1.06591	0.000679204	9.93e-05
Cthrc1	-1.06585	0.00298925	0.0007539
Mei1	-1.06583	0.000308516	3.21e-05
Pdia5	-1.06241	1.34e-05	1.04e-07
Tesk2	-1.06231	0.00122076	0.000222524
Foxi3	-1.06003	0.000261698	2.48e-05
Txnrd2	-1.05986	0.000111625	6.65e-06
Tbc1d30	-1.05838	7.97e-05	3.79e-06
Mpped2	-1.05564	0.00079341	0.000123741
Dynlt1b	-1.05558	0.0011465	0.000204208
Slc38a5	-1.05539	0.017063	0.00696829
Plag1	-1.05485	3.69e-05	9.35e-07
Dhx58	-1.05485	9.97e-05	5.6e-06
Rragd	-1.05306	8.59e-06	2.94e-08
Kdm4c	-1.05304	0.000494857	6.34e-05
B9d1	-1.0526	0.00105216	0.000181947
Strn4	-1.05055	8.98e-06	3.86e-08
Fbxo41	-1.05042	1.12e-05	5.88e-08
Rps19-ps3	-1.04918	0.0029112	0.000725157
Ift122	-1.04752	4.37e-05	1.35e-06
Vmac	-1.04247	0.00205425	0.00045087
Gprasp2	-1.04118	0.000556053	7.42e-05
Cdk6	-1.03933	0.000101761	5.8e-06
Ulk4	-1.03929	0.000404591	4.74e-05
Gm15675	-1.03744	0.0291234	0.0133997
Ttn	-1.03522	0.000334242	3.58e-05
Stradb	-1.03387	0.000180177	1.44e-05
Nlrp5	-1.03168	0.00806241	0.00272171
Tenm4	-1.0315	0.00231017	0.000531115
Prtg	-1.02995	9.99e-05	5.65e-06
Uros	-1.02988	6.12e-05	2.44e-06
A430033K04Rik	-1.02911	0.00199796	0.000432379
Rasgrp1	-1.02826	0.0104358	0.00375153
Mypn	-1.02767	0.000203099	1.72e-05
Mlph	-1.02625	0.000146754	1.04e-05
Riok3	-1.02621	1.38e-05	1.27e-07
Sp5	-1.02585	0.00776216	0.00259626
Pi4ka	-1.02581	6.18e-06	8.36e-09
Kcnt1	-1.02442	0.00131611	0.000245826
Usp28	-1.02304	7.87e-06	2.16e-08
4933415A04Rik	-1.02124	0.0464651	0.0235269
Fam90a1b	-1.01683	0.000403462	4.71e-05
Chit1	-1.01667	0.0197325	0.00832006
Slc22a21	-1.01605	0.000302461	3.09e-05
Sema6b	-1.00924	0.000257307	2.42e-05
Slc2a8	-1.00877	0.000147355	1.05e-05
Acaa1a	-1.0068	2.65e-05	4.58e-07
Mypop	-1.00564	0.000148032	1.06e-05
Zbtb5	-1.00481	5.23e-05	1.85e-06
Eif2ak4	-1.00445	1.31e-05	9.29e-08
Zfp354a	-1.00404	0.00497268	0.0014774
Map3k15	-1.00394	3.74e-05	9.71e-07
Slc41a2	-1.00187	2.74e-05	5.28e-07
Aph1c	-1.00133	0.00149149	0.000290739
Aldh18a1	-0.997858	1.32e-05	9.79e-08
Oxr1	-0.997168	1.26e-05	8.55e-08
Slc22a4	-0.997075	0.00283998	0.000701527
Abcc1	-0.996217	6.27e-06	1.25e-08
Dcaf11	-0.996205	1.34e-05	1.04e-07
Gan	-0.996123	6.94e-05	3e-06
H2-Q7	-0.995996	0.00029988	3.04e-05
Gm30978	-0.994969	0.00509707	0.00152455
Fahd2a	-0.991376	0.00177196	0.000367338
Ube3b	-0.990511	8.22e-06	2.44e-08
Itga9	-0.990358	0.000172705	1.34e-05
Notum	-0.989723	0.0062551	0.00197752
Lrguk	-0.988227	0.00398722	0.00110426
Fancd2	-0.988077	1.24e-05	7.91e-08
Adamts20	-0.987025	0.000472204	5.94e-05
Hnrnpul1	-0.985415	6.45e-06	1.39e-08
Dlst	-0.985194	4.44e-05	1.39e-06
Fhad1	-0.984143	0.00207771	0.000458141
9530077C05Rik	-0.984128	2e-05	2.84e-07
Tex15	-0.982935	0.000137655	9.39e-06
Rabep2	-0.982353	0.000786425	0.000121952
Vipr2	-0.982175	0.0202415	0.0085903
Hectd4	-0.98213	3.3e-05	7.25e-07
Hnrnpul2	-0.97899	6.18e-06	6.92e-09
Slc1a2	-0.977543	0.00424088	0.00119995
Nt5e	-0.976561	0.000740604	0.000111499
Gm42664	-0.976125	0.00863355	0.00295461
Zfp469	-0.975349	0.000390143	4.46e-05
Ndrg1	-0.975186	1.44e-05	1.39e-07
Acvr1b	-0.974992	1.57e-05	1.57e-07
Wdr7	-0.974341	2e-05	2.75e-07
Zfp827	-0.973546	0.00396383	0.00109511
Dhtkd1	-0.972774	8.4e-05	4.13e-06
Stxbp6	-0.972154	0.00363865	0.000978879
Arhgef11	-0.971121	8.59e-06	3.02e-08
Fam78a	-0.970446	9.97e-05	5.59e-06
Sun2	-0.970118	4.48e-05	1.41e-06
Gm38248	-0.969728	0.00583546	0.0018068
Sash1	-0.969716	5.06e-05	1.71e-06
Sord	-0.965635	0.000335334	3.61e-05
Stc2	-0.963939	0.00735731	0.00242518
Dgka	-0.96393	0.00063478	9e-05
Nsmf	-0.963928	1.7e-05	2.1e-07
Prkar2b	-0.962637	2.69e-05	4.81e-07
Pfkp	-0.961818	0.000694635	0.000102389
Flcn	-0.960058	2.53e-05	4.05e-07
Rbm28	-0.955073	0.000143289	1e-05
Acad10	-0.954783	0.000147295	1.05e-05
Bnip3	-0.95462	0.00014854	1.06e-05
Slc25a16	-0.954141	0.00400397	0.00111068
Dcp1b	-0.953774	9.01e-05	4.69e-06
5330417C22Rik	-0.953463	0.00485366	0.00143239
Nudt13	-0.950449	0.00118821	0.000214101
Mrgbp	-0.94901	0.000111232	6.58e-06
Maml3	-0.947359	0.000152664	1.11e-05
Lmln	-0.947211	0.000218955	1.9e-05
Ap1m1	-0.946965	1.38e-05	1.28e-07
Kif26b	-0.946098	0.0047709	0.0014019
Hap1	-0.945704	1.12e-05	5.54e-08
Ttc37	-0.945081	2.69e-05	4.92e-07
Carmil3	-0.945026	0.00174208	0.000358304
Megf11	-0.944836	0.00143947	0.000276865
Fbxo32	-0.944221	4.57e-05	1.46e-06
Sec1	-0.943513	0.000287398	2.84e-05
Tdrd9	-0.943231	0.000136756	9.31e-06
Cep350	-0.942782	1.34e-05	1.11e-07
Tom1l2	-0.942733	4.06e-05	1.15e-06
Megf8	-0.941964	6.95e-05	3.02e-06
Cdk19	-0.939283	8.8e-05	4.45e-06
Acat1	-0.938876	2.47e-05	3.83e-07
Mak	-0.937049	0.00194089	0.000416448
Mnd1	-0.937037	0.000355536	3.91e-05
Ap1s3	-0.936159	0.00625096	0.00197574
Armcx5	-0.93599	4.47e-05	1.41e-06
Obscn	-0.93564	0.0102425	0.00367068
Slc22a17	-0.935222	0.000166442	1.28e-05
Rspo1	-0.934694	0.0263586	0.0118757
Lyst	-0.93393	2.75e-05	5.31e-07
Vps8	-0.933857	1.58e-05	1.61e-07
Galnt16	-0.933102	0.00273674	0.000669941
Rnf144b	-0.932849	0.00232956	0.000538267
Nova2	-0.932813	0.000527516	6.94e-05
Ret	-0.929308	1.03e-05	4.96e-08
Ccdc62	-0.929132	0.00249333	0.000593728
Zfp521	-0.928243	0.00318716	0.000820581
Rbl1	-0.927678	3.75e-05	9.77e-07
Pygo1	-0.92575	0.000241941	2.23e-05
Taf4	-0.923115	0.000167656	1.29e-05
Bbx	-0.921867	3.94e-05	1.07e-06
Yeats2	-0.919133	2.53e-05	4.04e-07
C230096K16Rik	-0.918113	0.0142535	0.00557383
Brwd3	-0.916685	8.51e-05	4.25e-06
Hnrnph1	-0.915192	2.88e-05	5.91e-07
Ttll7	-0.914398	0.000121049	7.52e-06
Pigs	-0.912424	7.58e-05	3.45e-06
Cpeb3	-0.911927	0.00111541	0.000195922
Ap1b1	-0.911798	1.26e-05	8.42e-08
Pou3f2	-0.911622	0.0184582	0.00767621
Pole	-0.910451	1.6e-05	1.73e-07
Pxmp2	-0.909339	0.00114403	0.000203512
Dennd4c	-0.906199	1.72e-05	2.17e-07
Plekha6	-0.905104	2.76e-05	5.45e-07
CT030185.2	-0.904181	0.00517144	0.00155292
9330182L06Rik	-0.903677	0.000121192	7.55e-06
Tet1	-0.90346	0.00377245	0.00102969
Rttn	-0.901809	3.42e-05	8.05e-07
Jph3	-0.901488	0.000862844	0.000137958
Map2k6	-0.90146	0.00278857	0.000684488
Gt(ROSA)26Sor	-0.901427	0.00115673	0.000206715
Tex9	-0.901248	3.02e-05	6.38e-07
Ccdc82	-0.900646	0.000275598	2.66e-05
Lrrc45	-0.900472	5.65e-05	2.12e-06
Mid2	-0.900038	0.000347179	3.79e-05
Xrcc6	-0.900024	1.24e-05	7.8e-08
Kyat1	-0.899743	7.56e-05	3.42e-06
Porcn	-0.899712	0.0016415	0.000330684
Gm4316	-0.897337	0.00014187	9.88e-06
Gm16973	-0.896639	0.000766602	0.000117287
Rcor1	-0.896239	0.00111957	0.000197254
Herc1	-0.89459	1.69e-05	2.06e-07
Drc1	-0.893746	0.0161888	0.00650696
Ifi47	-0.893528	0.00745576	0.00247089
Rad51c	-0.89291	2.16e-05	3.12e-07
Kif9	-0.892488	0.00372707	0.00101214
Klf2	-0.892126	0.00130983	0.000244071
Katnb1	-0.88884	2.48e-05	3.88e-07
Capn15	-0.888749	1.34e-05	1.08e-07
Snhg14	-0.888673	0.000917919	0.000150844
Micu2	-0.888295	0.000298788	3e-05
Agl	-0.887074	2.47e-05	3.83e-07
Ptov1	-0.886383	1.34e-05	1.12e-07
Lca5l	-0.885743	0.03889	0.0189796
Usf2	-0.88349	6.79e-05	2.86e-06
Ssx2ip	-0.882748	2.76e-05	5.49e-07
Wdr19	-0.882142	0.000307646	3.18e-05
Adgrl1	-0.882073	1.49e-05	1.46e-07
Baiap2l1	-0.882007	0.000119783	7.4e-06
Scube1	-0.880578	0.00062596	8.77e-05
Cacna1b	-0.879323	0.000345809	3.77e-05
Ttc7	-0.87889	0.000217903	1.89e-05
Irx1	-0.878523	0.00339029	0.000893729
A230065H16Rik	-0.87766	0.00304288	0.000771484
Sema6d	-0.877053	0.000665244	9.64e-05
Kmt2c	-0.876906	0.000190721	1.57e-05
Cep131	-0.876755	4.02e-05	1.12e-06
Emc10	-0.876336	7.02e-05	3.08e-06
Tsc22d3	-0.876275	1.58e-05	1.63e-07
Sertad3	-0.874823	0.000558186	7.47e-05
Bmf	-0.873983	9.83e-05	5.46e-06
Rbm10	-0.873742	1.38e-05	1.24e-07
Ulk2	-0.872703	8.8e-05	4.47e-06
Fam126b	-0.872531	9.22e-05	4.87e-06
Fgd3	-0.872183	0.000811727	0.000127259
Kctd15	-0.87166	0.000660182	9.53e-05
Pzp	-0.871572	0.00916997	0.00319773
Fyco1	-0.869488	6.72e-05	2.81e-06
Zbtb12	-0.869424	0.000141618	9.8e-06
Snhg8	-0.868685	0.000666476	9.66e-05
Zfp712	-0.868677	0.00182008	0.000382436
Ccna1	-0.867855	0.013416	0.00515089
Osbp2	-0.867662	0.0333299	0.015792
Sema5a	-0.866599	0.00162342	0.00032608
Rec8	-0.866373	0.00761614	0.00253702
Crybg1	-0.864448	3.87e-05	1.04e-06
Zfp811	-0.863594	0.0034978	0.000930679
Ly6g6e	-0.863066	0.000427544	5.13e-05
Cbr4	-0.86295	0.00179342	0.000373115
AC160637.1	-0.862212	0.000136756	9.28e-06
BC039771	-0.860986	0.0375799	0.0182484
Ufsp2	-0.860444	2.69e-05	5.06e-07
Pdzd4	-0.859791	3.64e-05	9.03e-07
Zbtb46	-0.859028	0.00370379	0.00100326
Nipsnap2	-0.858876	0.000449328	5.49e-05
Ablim2	-0.858409	0.0264943	0.0119593
Klhl18	-0.857704	8.89e-05	4.59e-06
Iqgap3	-0.857327	5.68e-05	2.14e-06
Gstcd	-0.856004	0.000639901	9.11e-05
Rnf157	-0.855807	0.000182944	1.47e-05
AC164297.1	-0.854777	0.00329914	0.000862123
Zkscan8	-0.854453	0.00146892	0.000284816
Vars	-0.854348	1.15e-05	6.35e-08
Slc25a23	-0.854185	0.000622717	8.69e-05
D330045A20Rik	-0.85336	0.000600596	8.26e-05
Kdm4a	-0.853151	2.55e-05	4.11e-07
Hmcn1	-0.853003	0.000508809	6.61e-05
Ift88	-0.851414	0.000275598	2.66e-05
Mxi1	-0.85134	0.000127495	8.21e-06
Fbxo36	-0.851318	0.000584223	7.93e-05
Ubac2	-0.849888	3.18e-05	6.91e-07
Lmnb2	-0.849832	2.48e-05	3.88e-07
Ptpn11	-0.849279	1.9e-05	2.56e-07
Nt5dc1	-0.849035	0.00045186	5.55e-05
Actr3b	-0.848778	0.000280015	2.74e-05
Olfr1372-ps1	-0.848163	0.00234707	0.000544018
Slc4a7	-0.847947	5.35e-05	1.94e-06
Nudt14	-0.847523	0.00469428	0.00137069
Ndufa3	-0.847238	4.78e-05	1.58e-06
Serinc5	-0.846776	3.78e-05	1e-06
Fam183b	-0.846135	0.01862	0.00775732
Cog2	-0.845697	4.28e-05	1.28e-06
Senp7	-0.844824	0.00052285	6.86e-05
Sorcs3	-0.844751	0.0149215	0.00588702
Chchd6	-0.843872	3.31e-05	7.35e-07
Mvk	-0.843068	0.00014187	9.87e-06
Gtf2i	-0.84234	1.19e-05	6.89e-08
Sh3yl1	-0.840386	0.00284897	0.000704437
Zic2	-0.84024	0.0122494	0.00460769
Rfx2	-0.839796	0.00126808	0.000233934
Kat6b	-0.839464	4.57e-05	1.46e-06
Wrap73	-0.837957	6.68e-05	2.78e-06
Lama5	-0.83758	0.0024083	0.000565906
9630028B13Rik	-0.834619	0.0237199	0.0104496
BC002059	-0.833727	0.00063357	8.98e-05
Sp4	-0.833548	2.76e-05	5.42e-07
Zfp654	-0.833296	8.85e-05	4.53e-06
Herc2	-0.831667	8.59e-06	3.47e-08
Pitrm1	-0.831472	2e-05	2.8e-07
2010015M23Rik	-0.830758	0.00825203	0.0027947
Zap70	-0.829703	0.0034445	0.000913123
Abca3	-0.828105	2.59e-05	4.33e-07
Grk4	-0.827416	0.00132367	0.000247827
Frat1	-0.82727	0.00416165	0.0011686
Zfp872	-0.827094	0.00688987	0.00223477
Tspan15	-0.826854	0.000717179	0.000106546
Acad9	-0.826399	9.99e-05	5.66e-06
Gabbr1	-0.824113	0.00148845	0.000289926
Slc2a1	-0.823542	0.00218434	0.000491182
Prpf40b	-0.82338	2.82e-05	5.77e-07
C2cd3	-0.823108	0.000104135	5.97e-06
Adgrd1	-0.821753	0.00730548	0.00240405
Anks6	-0.82141	0.00617747	0.0019429
Abcc5	-0.821029	1.62e-05	1.82e-07
Dip2a	-0.820511	3.43e-05	8.18e-07
Prame	-0.817872	0.00228663	0.000523162
Jph4	-0.817832	0.00251836	0.000601182
Mat2b	-0.8172	1.39e-05	1.31e-07
Zfp704	-0.817109	0.000116248	7.05e-06
Eef2k	-0.816493	0.000603179	8.31e-05
Sohlh1	-0.816475	3.43e-05	8.2e-07
Phf11c	-0.815945	0.00678592	0.0021941
Acss1	-0.814495	0.000328992	3.5e-05
Pkmyt1	-0.812291	6.1e-05	2.42e-06
Slc30a10	-0.812219	0.00114437	0.000203659
Slc9a6	-0.811955	5.88e-05	2.26e-06
Prkaca	-0.811856	0.000116248	7.05e-06
AC153862.2	-0.810505	0.0331722	0.0156845
Map3k5	-0.809888	3.69e-05	9.32e-07
Cited2	-0.809552	0.00366556	0.000987775
Cep97	-0.8086	0.000149237	1.07e-05
2700049A03Rik	-0.807621	5.09e-05	1.73e-06
Lonp1	-0.807607	1.2e-05	7.13e-08
Fam214a	-0.807087	2.81e-05	5.7e-07
Cdc25c	-0.806323	0.00062596	8.77e-05
Dgkq	-0.806101	0.000147295	1.04e-05
Dnah11	-0.804909	0.00178991	0.000372252
Pdpr	-0.804324	6.99e-05	3.05e-06
Cep85l	-0.803613	0.00122498	0.000223758
Zbtb17	-0.802375	9.72e-05	5.34e-06
Scamp1	-0.800283	0.000123291	7.79e-06
Mapkbp1	-0.799785	9.76e-05	5.39e-06
Pign	-0.799784	3.94e-05	1.07e-06
Rasgef1b	-0.799757	0.000156993	1.16e-05
H2-Q6	-0.799492	0.000220925	1.93e-05
Itgam	-0.79831	0.0176079	0.00723779
Hdac8	-0.79684	0.0100693	0.00359291
Nprl3	-0.795679	0.000119563	7.37e-06
Abcb8	-0.795478	5.99e-05	2.32e-06
Camkk1	-0.795416	7.09e-05	3.16e-06
Snx14	-0.795307	2.59e-05	4.28e-07
Hnrnph3	-0.79528	0.000119935	7.42e-06
Slc16a11	-0.795148	0.000785086	0.000121395
Hacl1	-0.794639	0.000284711	2.81e-05
Dync2h1	-0.791627	4.12e-05	1.18e-06
Gpr155	-0.791388	0.00385104	0.00105627
Gm5113	-0.788681	0.000366492	4.06e-05
Ctdspl	-0.788203	0.00181186	0.00037977
Ift80	-0.786909	2.75e-05	5.38e-07
Slc25a32	-0.786441	0.000626861	8.8e-05
Bicd2	-0.786052	1.72e-05	2.18e-07
Pabpc1l	-0.785838	0.00204164	0.00044669
Hip1r	-0.785744	1.76e-05	2.3e-07
Arsk	-0.785548	0.00156741	0.000310301
Tmem52	-0.784571	0.0164525	0.0066434
Peg3	-0.782643	4.04e-05	1.14e-06
Dgkd	-0.782068	2.59e-05	4.37e-07
Pink1	-0.781476	0.00134998	0.000254913
Tmem229b	-0.781109	5.7e-05	2.15e-06
Fam199x	-0.780722	0.000211187	1.8e-05
Stau2	-0.77988	0.000147316	1.05e-05
Mpv17l2	-0.779467	0.000390143	4.46e-05
Tmem57	-0.778399	1.6e-05	1.72e-07
Ppp1r12b	-0.778322	4.26e-05	1.27e-06
Pnck	-0.777372	0.0117459	0.00434608
Cables2	-0.777017	9.61e-05	5.22e-06
St6galnac3	-0.776989	0.00558645	0.00170694
Tmcc3	-0.776842	7.83e-05	3.68e-06
Mre11a	-0.776554	2.53e-05	4.05e-07
Chil1	-0.776501	0.00226093	0.000514434
Efhb	-0.776305	0.0200059	0.0084577
Barhl2	-0.776107	0.00867439	0.00297605
Ipmk	-0.775734	2.78e-05	5.59e-07
Ptpro	-0.775698	0.0010908	0.000190488
BC037034	-0.775246	0.000158273	1.17e-05
Tango6	-0.77493	0.00013996	9.62e-06
Asb1	-0.773884	0.000983826	0.000166048
Erg	-0.772814	0.00274402	0.000671927
Slc7a9	-0.772591	0.00893781	0.0030892
Top3b	-0.772328	7.73e-05	3.62e-06
Cgrrf1	-0.772189	0.000631329	8.9e-05
Tmem218	-0.771554	0.00088719	0.000143434
Tfap2c	-0.771387	0.000476302	6.01e-05
Txndc16	-0.771151	3.44e-05	8.26e-07
Rps6ka6	-0.771064	9.02e-05	4.72e-06
Ksr1	-0.770998	0.000407634	4.79e-05
Zfp354c	-0.770513	9.76e-05	5.39e-06
Firre	-0.769934	9.94e-05	5.55e-06
Cep250	-0.769399	5.09e-05	1.73e-06
Hnrnpdl	-0.769188	2.24e-05	3.38e-07
AC126804.2	-0.767732	0.00314547	0.000805185
Pgm2	-0.767577	4.76e-05	1.57e-06
Ly75	-0.767461	0.00114198	0.00020298
Pm20d1	-0.767371	0.0238945	0.0105418
Map3k10	-0.767033	0.000306348	3.14e-05
Faf2	-0.766018	5.12e-05	1.78e-06
Pcm1	-0.765921	1.38e-05	1.28e-07
Dpy19l3	-0.765521	0.000127346	8.16e-06
Ndrg4	-0.763719	0.00128705	0.000238395
Smim13	-0.763047	0.00039123	4.5e-05
Cux2	-0.762148	0.000947087	0.000158304
Zcchc14	-0.762135	0.000186949	1.52e-05
Kctd9	-0.761673	0.000162003	1.21e-05
Tekt1	-0.759664	0.00551499	0.00167979
Wtip	-0.759193	0.000343345	3.73e-05
Gm7729	-0.758882	0.00293509	0.000734383
Ptprf	-0.75784	0.000260706	2.46e-05
Pmvk	-0.757661	0.0012586	0.000231353
Abhd10	-0.757508	0.00027543	2.65e-05
Cnnm2	-0.75719	0.00676506	0.00218435
Wdr37	-0.756911	6.03e-05	2.35e-06
Slc4a8	-0.756868	0.00164858	0.000332721
Cdk10	-0.756831	5.6e-05	2.09e-06
Lrch1	-0.756636	0.000278349	2.7e-05
Cpvl	-0.753584	0.0179526	0.00740741
Ppp4r1l-ps	-0.752951	9.28e-05	4.93e-06
Maf1	-0.752926	3.31e-05	7.36e-07
Mitf	-0.752818	0.00774968	0.00259012
Ctage5	-0.752295	4.19e-05	1.22e-06
Itpr1	-0.751519	1.93e-05	2.64e-07
Slc25a29	-0.75064	0.00424532	0.00120153
Zfp85	-0.750544	0.00359475	0.00096494
Gfi1	-0.749936	0.0215747	0.00929517
Fam46c	-0.749614	0.00112099	0.000197777
Ankrd26	-0.749056	0.000127533	8.27e-06
Ctsf	-0.748645	0.000108473	6.36e-06
Tcp11l2	-0.748459	0.000262801	2.5e-05
Dbt	-0.746166	0.00212774	0.00047341
Slc39a3	-0.745973	0.00118264	0.00021266
Evl	-0.745907	7.94e-05	3.75e-06
Zfp949	-0.744275	0.000231643	2.07e-05
Ebf3	-0.744066	0.000976647	0.000164547
Kif3a	-0.742943	3.42e-05	8.13e-07
Trim23	-0.742435	0.000317513	3.35e-05
Cabin1	-0.741403	2.59e-05	4.36e-07
Nphp3	-0.741111	0.00240383	0.000564046
Akap17b	-0.740981	0.00148261	0.00028846
Focad	-0.740264	0.000267471	2.56e-05
Cryl1	-0.740109	0.00121037	0.000219815
Vwa8	-0.73975	6.61e-05	2.74e-06
Ube2r2	-0.739566	6.9e-05	2.95e-06
Morn4	-0.739524	0.00173415	0.000355773
Bicc1	-0.739463	5.44e-05	1.98e-06
Ddb1	-0.739216	1.6e-05	1.74e-07
Stag3	-0.739208	9.93e-05	5.54e-06
Cdkn1b	-0.73884	0.000748027	0.000113448
Nagpa	-0.738247	8.4e-05	4.12e-06
Mtor	-0.737432	3.37e-05	7.81e-07
Stk36	-0.736804	0.000289981	2.88e-05
Gm43391	-0.736152	0.0482566	0.0246413
Slx4	-0.735751	0.000166282	1.28e-05
Uchl1	-0.735313	1.38e-05	1.19e-07
Myo15	-0.734751	0.00654505	0.00209549
Nckipsd	-0.734267	0.00214102	0.000477791
Abca7	-0.733666	6.37e-05	2.6e-06
Prpsap2	-0.733462	0.000141274	9.76e-06
Ccdc85c	-0.733146	0.00602816	0.00188522
Wdhd1	-0.732756	3.02e-05	6.35e-07
Asb9	-0.732006	0.000424369	5.07e-05
Cdon	-0.731768	4.21e-05	1.24e-06
Fan1	-0.731016	0.00101142	0.00017228
Vps39	-0.730954	6.03e-05	2.37e-06
Ddx3y	-0.730784	0.000142813	9.99e-06
Gm42595	-0.730649	0.0305035	0.0141613
Lmbr1	-0.730588	9.99e-05	5.65e-06
G6pc3	-0.730411	0.00078794	0.000122408
Tspyl4	-0.730286	0.0188832	0.00788374
Smurf1	-0.729661	7.95e-05	3.78e-06
Clcn6	-0.728988	4.7e-05	1.51e-06
Tpcn2	-0.72863	0.000822783	0.000129724
Pnpla7	-0.727855	6.95e-05	3.01e-06
Rc3h2	-0.727853	0.000130002	8.5e-06
AI314180	-0.727623	1.42e-05	1.35e-07
Susd3	-0.727255	0.00989693	0.00351179
Susd1	-0.726716	4.51e-05	1.43e-06
Vps13a	-0.726127	2.5e-05	3.95e-07
Runx3	-0.725534	0.00140044	0.000267179
Fgfrl1	-0.724111	0.000501093	6.47e-05
Ddah1	-0.723778	5.45e-05	1.99e-06
Rbpsuh-rs3	-0.72329	0.00545482	0.00165782
Ero1l	-0.722404	0.0017798	0.000369621
Esx1	-0.721968	0.00736615	0.00242864
Epas1	-0.721558	0.000460989	5.7e-05
Uhrf1bp1	-0.720535	6.03e-05	2.37e-06
Gm45716	-0.71948	0.012832	0.00486963
Rusc2	-0.718873	0.000761311	0.000116196
Man2c1	-0.718735	7.02e-05	3.09e-06
Cnot6l	-0.717838	7.43e-05	3.35e-06
Ppt2	-0.717048	0.0313923	0.0146542
mt-Nd6	-0.716251	0.00229191	0.000525113
Ss18	-0.716008	8.85e-05	4.54e-06
Alkbh8	-0.715971	0.00369154	0.000997757
Cep89	-0.714871	0.000632419	8.94e-05
Piezo2	-0.714346	0.00423685	0.00119788
Trappc13	-0.713507	3.18e-05	6.92e-07
Zfp772	-0.713055	0.00156871	0.000310673
Ate1	-0.71276	8.38e-05	4.1e-06
Parp6	-0.712569	0.000176919	1.39e-05
Foxk1	-0.71183	0.00130983	0.00024407
D430041D05Rik	-0.711531	0.00647885	0.00206841
Borcs5	-0.708377	0.00609665	0.00191296
Ogdhl	-0.707447	0.000189132	1.55e-05
Chd6	-0.706439	2.88e-05	5.94e-07
Cep128	-0.705635	0.00159196	0.000317048
Rubcn	-0.705544	2.18e-05	3.19e-07
Mri1	-0.704693	0.000229824	2.05e-05
BC030336	-0.704472	0.000312714	3.27e-05
Cenpx	-0.704453	0.000636624	9.03e-05
Mgarp	-0.703516	0.00319177	0.000822714
Prkdc	-0.703255	5.15e-05	1.8e-06
Lipe	-0.702767	0.00121037	0.000219674
Fndc4	-0.702706	0.0026387	0.000637924
Hey1	-0.701899	0.00200128	0.000433559
Ppp1r9a	-0.701895	0.00298327	0.000751508
Hipk4	-0.701757	0.00574705	0.00177091
Rbmx	-0.701712	0.00390779	0.00107618
Zfp128	-0.701194	0.0292868	0.0134879
Rgl1	-0.700705	4.44e-05	1.39e-06
Zkscan2	-0.700668	0.000555228	7.4e-05
Gtpbp1	-0.69995	4.11e-05	1.18e-06
Zfp72	-0.699838	0.0227912	0.00994085
Dennd4a	-0.699742	0.000110307	6.51e-06
Stard9	-0.699681	0.000133633	8.91e-06
Ring1	-0.699133	0.0120633	0.00451358
Cep126	-0.698367	0.000951936	0.000159255
Cmya5	-0.697548	0.0276387	0.0125794
Oscp1	-0.697365	0.0022884	0.000523737
Ago4	-0.697096	0.00505351	0.00150778
Cth	-0.696884	0.00839404	0.00285585
Lamb2	-0.696593	0.000131405	8.66e-06
Mum1l1	-0.69641	7.69e-05	3.58e-06
C030034I22Rik	-0.695583	0.0293938	0.0135461
Pank1	-0.694114	0.0083113	0.00281959
St8sia1	-0.693862	0.0349459	0.0166923
Gm45884	-0.692067	0.0234251	0.0102907
Exoc2	-0.691997	8.24e-05	3.97e-06
Taf1b	-0.69157	0.00057016	7.7e-05
Blm	-0.690397	3.72e-05	9.54e-07
Mical3	-0.690193	0.000222271	1.95e-05
Slc9b2	-0.689111	0.00699698	0.00227841
Snx29	-0.688506	0.00577131	0.00178095
Ybx2	-0.688226	0.0170113	0.00693585
Copb2	-0.686973	3.03e-05	6.41e-07
Pacs1	-0.686708	3.74e-05	9.71e-07
Samhd1	-0.686655	3.13e-05	6.75e-07
Ypel1	-0.686255	0.000156691	1.16e-05
Bub1b	-0.686011	8.38e-05	4.09e-06
Unc45a	-0.685346	8.45e-05	4.16e-06
Tdp1	-0.685227	9.96e-05	5.58e-06
Tmem241	-0.684714	0.00245514	0.000580996
Tktl1	-0.684707	3.41e-05	7.97e-07
Hagh	-0.684236	8.75e-05	4.41e-06
Slc35d1	-0.683783	0.00243652	0.000575623
Aifm3	-0.683353	0.000295708	2.96e-05
Wdr31	-0.683339	0.000785424	0.000121506
Nat10	-0.683335	8.86e-05	4.56e-06
Dgki	-0.68286	0.00166108	0.000336232
Tex14	-0.682253	6.13e-05	2.45e-06
Glt8d2	-0.681616	0.024228	0.0107306
Hcn2	-0.681512	0.0490552	0.0251473
Phrf1	-0.681398	5.13e-05	1.79e-06
Fam234a	-0.680015	7.23e-05	3.24e-06
Snhg3	-0.679404	0.00231382	0.000532534
Sik3	-0.679258	0.000155869	1.14e-05
Ptpn4	-0.679103	6.28e-05	2.55e-06
Pag1	-0.678834	0.000295256	2.95e-05
Phka2	-0.678666	0.000127495	8.23e-06
Spc24	-0.678584	0.000125288	7.97e-06
Ppp3cb	-0.678583	5.09e-05	1.74e-06
Pou2f1	-0.677999	0.00042276	5.04e-05
Zfp454	-0.677914	0.00236465	0.000551093
Cenpl	-0.677753	0.00174713	0.000360118
Fanci	-0.677627	5.45e-05	1.99e-06
Adgrb2	-0.677349	0.000939925	0.000156759
Prmt9	-0.677247	7.77e-05	3.65e-06
Dock5	-0.676609	8.26e-05	3.99e-06
Rps6ka5	-0.675293	0.000465105	5.79e-05
Sort1	-0.675075	0.000376087	4.22e-05
Kansl1l	-0.674016	0.00860999	0.002944
Acbd5	-0.673695	0.000761604	0.000116297
Chn2	-0.673549	0.00371376	0.00100679
Zcwpw2	-0.673116	0.0118776	0.00442122
Coq2	-0.673097	0.000692342	0.000101925
Grm4	-0.672645	0.000278931	2.72e-05
Smyd4	-0.671121	8.8e-05	4.47e-06
Eif2s3y	-0.671075	0.000220925	1.93e-05
Dtd1	-0.669878	0.000127495	8.25e-06
Mlxip	-0.669755	6.32e-05	2.57e-06
Htt	-0.669549	8.46e-05	4.21e-06
Piwil1	-0.669389	0.000609857	8.47e-05
Dyrk1b	-0.668692	0.000220925	1.93e-05
Lypla1	-0.668595	0.00050451	6.53e-05
Cep57	-0.667612	9.04e-05	4.74e-06
Fthl17f	-0.667388	0.00573952	0.00176774
Cacna1d	-0.667166	0.00444205	0.001274
E2f5	-0.667156	0.000229824	2.05e-05
Crispld2	-0.667136	9.69e-05	5.31e-06
Kntc1	-0.667018	4.07e-05	1.15e-06
Nnat	-0.666806	0.0281922	0.0128919
Ccdc92	-0.666744	9.66e-05	5.26e-06
Abca17	-0.666311	0.003526	0.000940864
Kmt2d	-0.665975	0.000201346	1.7e-05
Otub2	-0.665907	0.0224973	0.00978098
Klhl35	-0.665881	0.0200041	0.00845544
Gphn	-0.665839	0.00112265	0.000198542
Pafah1b3	-0.665822	4.7e-05	1.51e-06
Celsr2	-0.665541	0.00323709	0.00084087
Cfap54	-0.664668	0.0196991	0.00829626
Dkk3	-0.664257	0.00111957	0.000197208
Epb41l5	-0.664136	6.93e-05	2.98e-06
Mpv17l	-0.662794	0.0227571	0.00991928
Rptor	-0.662744	4.99e-05	1.67e-06
Trpc4ap	-0.662136	5.29e-05	1.91e-06
Kif27	-0.662023	0.000240137	2.19e-05
Rassf7	-0.661831	0.000305815	3.13e-05
Stab2	-0.661708	0.0010466	0.000180288
Syn3	-0.661571	0.0136854	0.00528896
Rspo2	-0.661153	0.000385812	4.38e-05
Sec31a	-0.66109	3.33e-05	7.5e-07
D2hgdh	-0.66079	0.00932495	0.00326791
Amdhd2	-0.660052	0.000161904	1.21e-05
Smco4	-0.659717	0.00176024	0.000364125
Txnrd3	-0.658978	9.44e-05	5.08e-06
Grip2	-0.658802	0.00497268	0.00147724
Snhg1	-0.658761	8.8e-05	4.48e-06
Tfcp2	-0.658529	0.000759441	0.000115786
Rimklb	-0.65786	3.33e-05	7.6e-07
Gm38393	-0.657657	0.0120922	0.00453246
Clasp1	-0.657445	3.96e-05	1.09e-06
Egf	-0.657431	0.0155825	0.00619398
Ccno	-0.657412	0.0495897	0.025458
Klhl32	-0.657287	0.0373417	0.0181051
Capn10	-0.657144	5.85e-05	2.24e-06
Cul2	-0.657056	0.000232259	2.08e-05
Hibadh	-0.656507	0.000546674	7.25e-05
Pdk3	-0.656459	0.00017528	1.38e-05
Cacnb4	-0.65613	0.00485219	0.00143153
Eif4a2	-0.655688	7.02e-05	3.11e-06
Slc12a5	-0.655631	0.000134517	9.04e-06
Itsn1	-0.655068	3.64e-05	9.07e-07
Pick1	-0.655051	0.00304777	0.000773178
Mrps9	-0.654779	5.17e-05	1.82e-06
Nusap1	-0.654383	0.00104271	0.000179308
Shcbp1l	-0.653958	0.00166252	0.000337373
Mpp3	-0.653242	0.000509685	6.63e-05
Cacna1c	-0.653144	0.001196	0.000215859
Atg2b	-0.652896	3.77e-05	9.97e-07
Ccdc61	-0.652647	0.000219864	1.91e-05
Map3k2	-0.652632	8.95e-05	4.65e-06
Phlpp2	-0.652297	0.00014655	1.03e-05
Helz	-0.652099	0.000472204	5.93e-05
A530017D24Rik	-0.651924	0.0170001	0.00692877
Slc16a6	-0.651339	0.00254432	0.000609452
Hecw2	-0.651247	0.00058624	7.96e-05
Adcy9	-0.651184	0.00143462	0.000275582
Mycbp2	-0.651045	2.58e-05	4.24e-07
Col25a1	-0.650405	0.00221286	0.000499561
Vps13d	-0.650246	5.09e-05	1.75e-06
Dnmt3b	-0.650126	0.000219355	1.9e-05
AC154506.4	-0.649457	0.00272878	0.000667588
Oasl1	-0.649144	0.00547466	0.00166467
Tnfsf11	-0.648639	0.0242315	0.0107342
Ash2l	-0.647479	2.55e-05	4.14e-07
Pla2g6	-0.64725	0.00437304	0.00124708
Angel2	-0.646795	6.61e-05	2.73e-06
P3h1	-0.64678	0.0008327	0.000131755
Ccdc126	-0.646648	0.00207771	0.000458274
Ikzf5	-0.646078	0.00167641	0.000340822
Dnah10	-0.645979	0.00175835	0.000363603
Brsk2	-0.644968	0.00115658	0.000206602
Ttll5	-0.644623	0.000102197	5.84e-06
Slc43a1	-0.644436	0.00231842	0.000534559
Brdt	-0.644149	0.000173409	1.36e-05
Ikzf4	-0.644076	0.0119558	0.00446359
Chd3	-0.644038	4.31e-05	1.31e-06
Zfp101	-0.643751	0.00154653	0.00030525
2700099C18Rik	-0.64319	0.00118744	0.00021361
AW554918	-0.64307	0.000598976	8.21e-05
Cep112	-0.642904	0.00677959	0.00219105
Med12l	-0.642426	0.00133171	0.00024992
5730508B09Rik	-0.642425	0.0014621	0.000282844
Mtrf1	-0.642384	0.00543879	0.00165255
Nsmaf	-0.641774	0.000148918	1.07e-05
Tmem94	-0.641444	0.00129826	0.000241241
Fam13a	-0.641394	0.0215148	0.00925662
Ssc4d	-0.641172	0.0222216	0.00963149
Ypel2	-0.64058	0.000392557	4.53e-05
Poc1a	-0.640178	0.000519686	6.8e-05
BC051226	-0.639495	0.00465488	0.00135642
Pgm2l1	-0.638985	5.92e-05	2.28e-06
Isl1	-0.638586	0.0109813	0.00401027
Slc6a6	-0.638131	0.00024876	2.31e-05
Atr	-0.637918	8.84e-05	4.51e-06
Smoc1	-0.637879	0.007128	0.00232952
Ndrg3	-0.637602	0.000116248	7.04e-06
Myo1h	-0.637182	0.00257359	0.000617609
Depdc5	-0.637006	5.99e-05	2.32e-06
Mcrip2	-0.637003	0.0387263	0.018894
Mtss1l	-0.636827	6.95e-05	3.02e-06
Zfp264	-0.636674	0.000872028	0.000140008
Crebl2	-0.636533	0.000250245	2.34e-05
Dzank1	-0.636511	0.00283745	0.000700059
Gm14661	-0.636343	0.00388894	0.00107025
Nav2	-0.6363	0.000513495	6.7e-05
Cyp39a1	-0.635998	0.00153578	0.000302787
Foxp1	-0.635729	0.000396526	4.59e-05
Gnaz	-0.635658	0.00073884	0.000110958
Tbc1d12	-0.635408	0.00774206	0.00258642
Tdrp	-0.635287	0.00482114	0.00141952
Cln8	-0.634568	0.00459262	0.00132978
Ildr2	-0.634535	0.00218366	0.000490866
Lrig1	-0.63443	0.00019273	1.6e-05
Clcn3	-0.634021	0.000168643	1.3e-05
Crtam	-0.633782	0.0043884	0.0012524
Ggct	-0.633404	0.000689864	0.000101203
Sema4g	-0.633161	0.0107581	0.0039001
Fam122b	-0.632527	0.00643954	0.00205443
Cars2	-0.632233	0.000154475	1.13e-05
Plxnb1	-0.632197	0.00361515	0.000971538
2610017A05Rik	-0.632128	0.0165475	0.00668987
Grhl1	-0.631958	0.00115644	0.000206492
Fbxw8	-0.631847	8.46e-05	4.2e-06
Npffr1	-0.631146	0.00102971	0.000175929
Aaed1	-0.631134	0.0046954	0.00137202
Cfap53	-0.630776	0.00453619	0.00130907
Peli2	-0.630222	0.000178844	1.42e-05
Fthl17b	-0.630041	0.0159903	0.00640182
Capn12	-0.630011	0.00138422	0.000263164
Zfp280d	-0.629896	0.000129528	8.43e-06
Mxd4	-0.629871	7.68e-05	3.55e-06
Fam193a	-0.629533	3.62e-05	8.92e-07
Nbeal1	-0.629479	4.86e-05	1.62e-06
Bcl7a	-0.629055	0.00033561	3.62e-05
Nfil3	-0.628656	0.00369827	0.00100067
Wdr6	-0.628437	0.000214158	1.84e-05
Fam221a	-0.627897	0.000311074	3.25e-05
Piwil4	-0.627453	5.09e-05	1.73e-06
Ccdc18	-0.627429	0.000557822	7.46e-05
Scn10a	-0.62701	0.0231569	0.0101501
Dock9	-0.626033	7.55e-05	3.41e-06
Megf9	-0.625693	0.00864412	0.00296015
Rnf217	-0.625671	0.000822461	0.000129489
Mau2	-0.625498	5.98e-05	2.31e-06
Pcif1	-0.625473	0.00019818	1.66e-05
Rapgef6	-0.625022	3.87e-05	1.04e-06
Fcho2	-0.624949	4.07e-05	1.15e-06
Glud1	-0.624425	0.00106092	0.000184326
Zfp607b	-0.624019	0.025984	0.0116665
Tspan33	-0.623678	0.000342887	3.72e-05
1110065P20Rik	-0.623469	0.00661425	0.00212242
Aurkc	-0.623219	0.0117814	0.00436446
Slc16a3	-0.621779	0.0350257	0.0167356
Ints3	-0.621616	4.09e-05	1.16e-06
Rtkn2	-0.621467	0.000196811	1.64e-05
Kdm7a	-0.621176	0.0018706	0.000396793
Mapt	-0.620798	0.00775274	0.00259171
Gemin5	-0.620796	2.65e-05	4.56e-07
Bzw2	-0.620682	0.000298788	3e-05
Dock1	-0.620566	0.000111333	6.61e-06
9030624J02Rik	-0.620468	0.00016503	1.25e-05
Slc30a5	-0.620312	0.000368646	4.11e-05
Aacs	-0.619758	6.1e-05	2.42e-06
Cdk5rap2	-0.619735	8.01e-05	3.82e-06
Ophn1	-0.619156	0.00152167	0.000298991
4930452B06Rik	-0.618857	0.00117471	0.00021045
Ptpra	-0.618587	0.000262801	2.5e-05
Bcorl1	-0.618579	0.00092534	0.000152749
Ccp110	-0.618006	6.98e-05	3.04e-06
Ubash3b	-0.617993	0.00439372	0.00125591
Tex11	-0.617772	6.84e-05	2.89e-06
Ticrr	-0.61739	0.00256663	0.000615177
Actn2	-0.617228	0.000441658	5.36e-05
Lcorl	-0.617013	0.00036038	3.98e-05
Pdk2	-0.61692	0.00681927	0.0022064
Zdbf2	-0.616774	9.22e-05	4.87e-06
Zfhx2	-0.61641	0.0010933	0.000191005
Ydjc	-0.615746	0.00417973	0.00117492
Hadhb	-0.615742	0.000108041	6.32e-06
Pik3cb	-0.615687	0.000275598	2.66e-05
Lcmt1	-0.615673	6.87e-05	2.92e-06
Atg9a	-0.61542	0.00294408	0.000738146
Tmem86b	-0.615214	0.0321074	0.0150605
Ccdc34	-0.614961	0.00293798	0.000736181
Tnrc6c	-0.613996	0.000295256	2.95e-05
Ybey	-0.613782	0.0120062	0.00448776
Stat2	-0.613591	0.000142202	9.94e-06
Tcam1	-0.613577	0.000899021	0.000146473
Zfp286	-0.613177	0.00399134	0.001106
Macrod2	-0.612868	0.00319177	0.000822357
Rapgef5	-0.61273	0.000554145	7.37e-05
Map3k1	-0.612318	0.000467057	5.82e-05
Pot1a	-0.611387	9e-05	4.68e-06
Syt14	-0.611372	0.000439416	5.32e-05
Kcne1	-0.611298	0.0209951	0.00898789
Mycl	-0.611239	0.0145395	0.00570073
Pomt2	-0.610937	0.000522396	6.85e-05
Casp2	-0.610872	0.000209643	1.79e-05
Polg	-0.610793	4.39e-05	1.36e-06
Dgcr6	-0.61078	0.000784031	0.000121012
F5	-0.610768	0.044526	0.0223352
Mturn	-0.610477	0.00172938	0.000354282
4932438A13Rik	-0.610414	0.00016503	1.25e-05
Pitpnm1	-0.609308	0.000115414	6.95e-06
Vps13c	-0.609086	0.000108882	6.39e-06
Atp7b	-0.608767	0.00493121	0.0014596
Gpc4	-0.608577	0.00111395	0.000195436
Onecut2	-0.607923	0.0433443	0.021616
Anapc4	-0.607846	0.000141016	9.73e-06
0610009B22Rik	-0.607832	0.00638256	0.00203132
Pcid2	-0.607794	5.54e-05	2.05e-06
Cep44	-0.607581	0.000452131	5.56e-05
Cul4a	-0.606879	0.000104461	6e-06
Eea1	-0.606751	0.000313218	3.28e-05
Tsc2	-0.606655	0.000113513	6.8e-06
Maml1	-0.606163	0.000141618	9.81e-06
Hspa4l	-0.606124	0.000164437	1.24e-05
Kif17	-0.605842	0.00336583	0.000884038
Pank3	-0.605569	0.000147183	1.04e-05
Ccdc162	-0.604755	0.00380264	0.00104187
Uimc1	-0.604653	4.44e-05	1.39e-06
Gm36445	-0.604475	0.00552976	0.00168552
Rbbp6	-0.604269	6.74e-05	2.82e-06
Plppr3	-0.604231	0.003128	0.000799325
Acly	-0.603661	3.45e-05	8.3e-07
2003-03-01	-0.603523	0.0139747	0.0054412
Man1c1	-0.603424	0.000593191	8.09e-05
Arrdc3	-0.603364	0.000452569	5.57e-05
Necab2	-0.603188	0.00281513	0.00069372
Sufu	-0.603046	0.000288936	2.86e-05
Naa10	-0.602549	0.00174299	0.000358619
Scrn2	-0.602394	0.00157852	0.000313662
Prepl	-0.602325	0.000180818	1.45e-05
Dhrs1	-0.601801	0.000993615	0.00016851
Ehmt2	-0.60157	0.000730111	0.000109162
Agfg2	-0.6015	0.000195088	1.63e-05
Plp1	-0.600667	0.00833248	0.00282935
Pramel3	-0.600623	0.00157023	0.000311092
Ggnbp1	-0.600588	0.00355849	0.000951116
Snx27	-0.60031	0.000139231	9.55e-06
Ncor1	-0.599424	6.03e-05	2.37e-06
Lancl3	-0.599391	0.0254276	0.0113715
Slc12a6	-0.599329	9.41e-05	5.02e-06
Ss18l1	-0.599274	0.00239673	0.000561847
Gm9785	-0.598912	0.0031842	0.000819112
Dync2li1	-0.598436	0.0277578	0.012646
Plagl2	-0.598393	0.0014621	0.000282641
Rbl2	-0.59789	0.0227264	0.00989914
Polr3b	-0.597381	6.84e-05	2.9e-06
Phc3	-0.597292	0.00213029	0.000474765
Pacs2	-0.597251	7.02e-05	3.1e-06
Cacnb3	-0.597022	0.0158972	0.0063556
Wdr91	-0.596828	0.00395773	0.00109228
Zfp69	-0.596517	0.019306	0.00810458
Ranbp10	-0.596237	0.000106728	6.17e-06
Ccpg1	-0.595987	0.0047616	0.00139775
Gdpd1	-0.595755	0.000385812	4.38e-05
Myb	-0.594827	0.0158754	0.00634167
Romo1	-0.594763	0.000943274	0.000157387
Ccdc180	-0.593904	0.0320079	0.0149996
Homez	-0.59358	0.0017142	0.000349828
Gm37669	-0.593285	0.032347	0.0151873
Abcb7	-0.592899	0.0012726	0.000234964
D3Ertd254e	-0.592868	0.000463069	5.75e-05
Gatsl2	-0.592796	0.00566284	0.00173909
Ube2e2	-0.592143	0.00167357	0.00034012
Clpx	-0.592061	0.000135419	9.15e-06
Gdpd5	-0.592012	0.0072795	0.00239252
Ttc21b	-0.591507	0.000440416	5.34e-05
Abcg1	-0.590928	0.00454349	0.00131151
Arxes2	-0.590897	0.00796567	0.00267883
Mecp2	-0.590511	0.000161174	1.2e-05
Iqce	-0.589607	0.000220935	1.94e-05
Akap10	-0.589124	0.000171192	1.33e-05
Foxo4	-0.588801	0.000284098	2.8e-05
Mns1	-0.588208	9.69e-05	5.31e-06
Evi5l	-0.588196	0.00940132	0.00330187
Actr1a	-0.587946	0.000150261	1.09e-05
Aldh7a1	-0.587301	8.07e-05	3.87e-06
Pisd-ps2	-0.58719	0.0223099	0.00967814
Fem1b	-0.586572	0.000164525	1.25e-05
Hfm1	-0.586177	0.00320728	0.000828638
Mmp17	-0.58586	0.00925998	0.00324171
Epb41	-0.585654	0.000979029	0.000165021
Ing3	-0.585308	0.000453557	5.59e-05
Zc3h7b	-0.585171	6.03e-05	2.35e-06
Satb1	-0.58465	0.0255519	0.0114365
Fam126a	-0.584642	0.00196104	0.000421935
Parp1	-0.584281	3.33e-05	7.46e-07
Arhgef10	-0.583698	0.000482556	6.11e-05
Ppp3cc	-0.583565	0.00159829	0.000318663
Tbc1d17	-0.582888	0.000386275	4.39e-05
Trip4	-0.582775	0.000545665	7.23e-05
Dhx29	-0.582765	0.000173409	1.35e-05
Npepps	-0.582333	0.000205881	1.75e-05
Wbp2	-0.582151	8.28e-05	4.02e-06
Phip	-0.58215	0.000111224	6.58e-06
A630052C17Rik	-0.581984	0.0280228	0.0127916
Sgsm1	-0.581835	0.000431563	5.2e-05
Adk	-0.581734	8.88e-05	4.57e-06
Snrk	-0.581584	0.000744597	0.000112408
Enkur	-0.581395	0.00452008	0.00130241
Thsd4	-0.581325	0.00316795	0.000812819
Dnajc28	-0.581196	0.0120279	0.00449855
Plb1	-0.580734	0.000664234	9.62e-05
Znrf3	-0.580406	0.00114082	0.000202636
Krt87	-0.580228	0.0163042	0.00656298
Sesn3	-0.580166	0.000188581	1.54e-05
Uck2	-0.579426	0.000158831	1.18e-05
Mfsd8	-0.579364	0.00528003	0.00159267
Nipal3	-0.579098	0.00199549	0.000431418
Hdac2	-0.578837	3.87e-05	1.04e-06
Ccnt2	-0.578805	0.000278349	2.7e-05
Zdhhc14	-0.578205	0.00739854	0.00244316
Gm26737	-0.577892	0.0427819	0.0212531
Cmpk1	-0.57754	0.000165783	1.27e-05
Rwdd3	-0.577078	0.0143988	0.00563723
Acaca	-0.576692	0.000228276	2.02e-05
Asxl3	-0.576579	0.00408302	0.00113975
Nudcd3	-0.576388	8.54e-05	4.28e-06
Dusp19	-0.576248	0.014679	0.0057674
Mpi	-0.575117	0.00021456	1.84e-05
Ccdc57	-0.575098	0.00315498	0.000808089
Mpc2	-0.574986	0.000119563	7.35e-06
Foxr1	-0.574114	0.000142202	9.93e-06
Ppid	-0.572842	6.92e-05	2.97e-06
Sptb	-0.57245	0.000302461	3.09e-05
4933427D14Rik	-0.572407	0.00174694	0.00035982
Ska2	-0.572047	0.00471817	0.00138151
AC148324.1	-0.571703	0.0221662	0.0096042
Prkcd	-0.571696	0.000558323	7.47e-05
Polr3h	-0.57168	0.000755638	0.000114771
Nr2c2	-0.571644	0.00304466	0.000772162
Ppp1r21	-0.571609	0.00204355	0.00044741
Tcf3	-0.571327	0.000165452	1.26e-05
Ctr9	-0.571242	0.000141618	9.81e-06
Lonrf3	-0.570833	0.00140745	0.000268935
Ppic	-0.570721	0.00023536	2.13e-05
Tmed8	-0.570546	0.000663715	9.59e-05
Rps6kb1	-0.570341	0.000335984	3.63e-05
Pou6f1	-0.570249	0.000971052	0.000163533
Kmt5c	-0.569547	0.000745466	0.000112754
Sgtb	-0.568825	0.00234435	0.000542968
Clec16a	-0.568747	0.000400113	4.65e-05
1700029J07Rik	-0.568621	0.0337652	0.0160383
Ecsit	-0.568049	0.000278424	2.71e-05
Gm10557	-0.567962	0.0267911	0.0121289
Mdn1	-0.567919	0.000186864	1.52e-05
Sppl2b	-0.567871	0.00156534	0.000309662
Klhl15	-0.567819	0.000391789	4.51e-05
Fam129c	-0.567186	0.0036758	0.000991869
Slc25a35	-0.567054	0.0108169	0.0039286
A2ml1	-0.566879	0.00852252	0.00290588
Dgat2	-0.566708	9.89e-05	5.5e-06
Gm43375	-0.566431	0.0403495	0.0198444
Usp35	-0.56621	0.000446589	5.44e-05
Cpsf4	-0.565985	0.000793189	0.000123647
Mmab	-0.565502	0.00206547	0.000454811
Henmt1	-0.565424	0.000472204	5.94e-05
Rims2	-0.564836	0.0342174	0.0162877
Crtc3	-0.5645	0.000308173	3.2e-05
Atrx	-0.564077	0.000293136	2.91e-05
Creb1	-0.564068	0.00147086	0.00028541
Bptf	-0.564037	0.000165452	1.26e-05
Afap1l2	-0.563801	0.010091	0.00360367
Oxct1	-0.563485	0.00642828	0.00204989
Zfp39	-0.563465	0.00683638	0.00221396
Pdzrn3	-0.562948	0.00466536	0.00136017
Anks3	-0.562755	0.000677623	9.88e-05
AU020206	-0.562723	0.00110012	0.000192442
Igsf9	-0.562149	0.000193173	1.6e-05
Zfp369	-0.561715	0.00199665	0.000431817
Map3k9	-0.561355	0.0020861	0.000461362
Mov10	-0.561347	8.28e-05	4.03e-06
Rab33b	-0.561071	0.00180609	0.000377624
Hrh1	-0.561003	0.0453708	0.0228821
Abhd16a	-0.560852	0.000117651	7.17e-06
Lysmd3	-0.560556	0.00675004	0.002177
Fam193b	-0.560441	0.000228726	2.03e-05
Ap3b2	-0.560387	0.00630825	0.00200039
Stx7	-0.560317	0.000156672	1.15e-05
Atp10d	-0.560034	0.00488605	0.00144406
Bckdha	-0.559878	0.000204611	1.73e-05
Ephb6	-0.559754	0.0225058	0.00978638
Rnf17	-0.559309	0.000112066	6.68e-06
Metap1d	-0.559208	0.000937093	0.000155453
Sh3gl3	-0.558419	0.00133294	0.000250254
Gls2	-0.558013	0.047377	0.0240939
Zfp606	-0.557804	0.0020861	0.000461278
Tmem132e	-0.557419	0.00583662	0.00180811
Vezf1	-0.557158	0.000529942	6.97e-05
Gm5577	-0.556855	0.0356493	0.0171047
Tmem101	-0.556429	0.000236939	2.15e-05
D430042O09Rik	-0.556294	0.00111696	0.000196546
Anp32a	-0.556128	0.00112476	0.000199169
Tdrd12	-0.555819	0.000152664	1.11e-05
Ip6k1	-0.555807	8.56e-05	4.29e-06
Ppp4r1	-0.555479	0.000214158	1.84e-05
Cep83os	-0.555457	0.0174635	0.00716795
Abtb2	-0.555338	0.00266221	0.000646285
Cecr2	-0.555121	0.000139223	9.53e-06
Rab3a	-0.554726	0.00301622	0.00076249
Gm41	-0.554659	0.000173409	1.35e-05
Fkbp9	-0.553502	9.69e-05	5.31e-06
Usp4	-0.553206	0.000111516	6.63e-06
Atg4d	-0.553147	0.00122285	0.000223187
Ascc2	-0.552744	0.000264601	2.53e-05
Mprip	-0.552373	7.01e-05	3.07e-06
Mpdz	-0.552245	0.000201346	1.7e-05
Agtpbp1	-0.552155	0.000505112	6.55e-05
Rb1	-0.551879	0.000133917	8.97e-06
Camkv	-0.551684	0.000674559	9.81e-05
Rftn1	-0.551458	0.0134966	0.00518784
Rfc2	-0.550989	0.000371877	4.16e-05
4931406C07Rik	-0.550913	0.00358964	0.000963083
Dock4	-0.55083	0.0120778	0.0045242
Bahcc1	-0.550646	0.000465871	5.8e-05
Zfp652	-0.55031	0.000231643	2.07e-05
Samd1	-0.550283	0.00587968	0.00182529
Cog6	-0.55026	0.00017528	1.37e-05
Lrch3	-0.55014	0.000368646	4.11e-05
Rhox7-ps2	-0.548727	0.0325141	0.0152948
Pcyox1	-0.548538	0.00200479	0.000434617
Dexi	-0.548458	0.0055953	0.00171047
Mettl17	-0.548257	0.00186997	0.000396316
Ctif	-0.547975	0.00267298	0.000649289
Rad54b	-0.547959	0.000323194	3.43e-05
Nfxl1	-0.547892	0.000112396	6.71e-06
Zbtb16	-0.547863	0.00676962	0.00218667
Wdr60	-0.547851	0.00091511	0.000150162
Hp1bp3	-0.547752	5.13e-05	1.79e-06
Nup205	-0.54706	0.000110125	6.49e-06
Tbrg4	-0.546923	8.84e-05	4.51e-06
Rab36	-0.546844	0.00375053	0.00102204
Sgsm3	-0.546633	0.000509685	6.63e-05
Fancm	-0.546446	0.000540678	7.14e-05
Tmtc1	-0.546351	0.00468595	0.00136791
Hes5	-0.546025	0.0414099	0.0204764
Gm16270	-0.54531	7.68e-05	3.55e-06
Usp9y	-0.545211	0.000458543	5.67e-05
Cd274	-0.544903	0.000874484	0.000140597
Eml2	-0.544577	0.00228098	0.000521192
Map7d2	-0.544443	0.000939558	0.000156392
Glt8d1	-0.544319	0.000352098	3.87e-05
Rbbp9	-0.54422	0.000313886	3.3e-05
Wipf3	-0.544058	0.00997383	0.00354852
Acot11	-0.544052	0.00172546	0.000352966
Gtf2ird2	-0.543945	0.00470742	0.00137662
Pcsk7	-0.543822	0.000470893	5.91e-05
Tbc1d31	-0.543577	0.000522396	6.85e-05
Thap2	-0.543319	0.0210189	0.00900564
Cgn	-0.542753	0.000165885	1.27e-05
Aurkb	-0.542679	0.000180177	1.44e-05
Vps33b	-0.54253	0.00445556	0.00127821
Slc26a6	-0.542351	0.0044727	0.00128537
Rimkla	-0.542036	0.000127495	8.25e-06
Leng1	-0.541792	0.00854626	0.0029165
Top3a	-0.541759	0.000194822	1.62e-05
Zfp74	-0.541634	0.00419053	0.00117951
Rnf214	-0.541568	0.00116819	0.000209196
Gm2762	-0.541145	0.00388894	0.00107042
Nup210	-0.540957	0.00215056	0.000481035
4931414P19Rik	-0.540425	0.00911327	0.00317255
Pecr	-0.540275	0.00628988	0.00199177
Mutyh	-0.540269	0.000739783	0.000111294
Uty	-0.540135	0.000653809	9.4e-05
Kif24	-0.539938	0.00068104	9.97e-05
Gpr137	-0.539757	0.00570593	0.00175498
Becn1	-0.539614	7.69e-05	3.59e-06
Camk4	-0.539404	0.00224119	0.000507783
Pld6	-0.539231	0.0136062	0.00524408
Ep400	-0.539071	0.000113523	6.81e-06
Pcyt2	-0.53899	0.000354639	3.9e-05
Aldh4a1	-0.538888	0.0020066	0.000435157
Birc6	-0.538608	0.000228726	2.03e-05
Armc6	-0.538505	0.000413601	4.89e-05
Rpgr	-0.538234	0.00292933	0.000731081
Pja2	-0.537809	0.00073884	0.00011096
Vps45	-0.53772	0.00218577	0.000491722
Wwp2	-0.537465	6.6e-05	2.73e-06
Pde6d	-0.53735	0.00125311	0.000230183
Prkcz	-0.537229	0.00078794	0.00012242
Cpne5	-0.536971	0.000180177	1.44e-05
Kif16b	-0.53683	0.000419771	4.98e-05
Frmpd1	-0.536747	0.0448304	0.0225364
Tmem216	-0.536636	0.0184659	0.00768215
Psd3	-0.536599	0.00104271	0.00017916
Zkscan3	-0.536495	0.00240152	0.000563325
Nckap5	-0.536472	0.00200064	0.000433271
Gm42600	-0.536349	0.0202654	0.00861095
Gm2061	-0.536337	0.0113692	0.00417874
Lurap1	-0.535996	0.0190895	0.00798968
Wdr13	-0.535728	0.00445619	0.00127872
Eral1	-0.535244	0.00110586	0.000193856
Gm3375	-0.535107	0.0030597	0.000776844
Zfp775	-0.53504	0.00602084	0.0018816
9330151L19Rik	-0.534949	0.0296355	0.0136925
Ccnj	-0.53485	0.000598544	8.2e-05
Hsdl2	-0.534377	0.000868138	0.00013919
Mto1	-0.534284	0.000909401	0.000148771
Ift74	-0.534037	0.000462552	5.74e-05
Klc2	-0.533726	0.000454621	5.6e-05
Slc25a44	-0.533164	0.000555228	7.4e-05
Arntl	-0.532648	0.00134998	0.000254954
Sgms1	-0.532629	0.0172139	0.00705162
Mtr	-0.531924	0.000107544	6.27e-06
Ccz1	-0.531781	0.000515103	6.72e-05
Zkscan16	-0.531769	0.0136504	0.00526414
Foxo1	-0.531753	0.000173409	1.36e-05
Ilf3	-0.53149	8.06e-05	3.86e-06
Zfp568	-0.531274	0.00057596	7.79e-05
Dedd2	-0.531013	0.000364005	4.03e-05
Lrrc28	-0.530761	0.00203286	0.000443262
Adam22	-0.53033	0.00396597	0.00109629
Dmxl1	-0.530278	0.000443749	5.4e-05
Xpr1	-0.529944	0.000495081	6.35e-05
Camta1	-0.529506	0.000348561	3.81e-05
Ttyh3	-0.529495	0.00035232	3.87e-05
Bbs4	-0.529433	0.00120353	0.000218021
Ralgps1	-0.529399	0.00787114	0.00264296
Ttc8	-0.529025	0.00617976	0.00194476
Aspm	-0.528634	0.000548569	7.29e-05
Igsf11	-0.528616	0.0117715	0.00435817
Lancl2	-0.5281	0.00284742	0.000703786
Ahcyl1	-0.527485	9.82e-05	5.44e-06
Rnf138	-0.527416	0.000177433	1.4e-05
Gpm6b	-0.527323	0.0181786	0.00752221
Kif1bp	-0.527105	0.000179916	1.43e-05
Sh3d19	-0.52708	0.000198171	1.66e-05
Mtm1	-0.527037	0.0332139	0.01571
Hmbox1	-0.526865	0.000917919	0.000150776
Zfp58	-0.526161	0.012736	0.0048266
Mark1	-0.525889	0.00030536	3.12e-05
Setd3	-0.525889	9.71e-05	5.33e-06
Sbf1	-0.525874	0.000907577	0.000148366
Rbm41	-0.525413	0.0178306	0.00734254
Fbxl15	-0.52527	0.0190595	0.00797287
Pot1b	-0.525164	0.000811026	0.000127089
Abhd18	-0.525103	0.0107844	0.0039144
Zfp821	-0.524883	0.000588309	8e-05
AC122293.2	-0.524558	0.0277401	0.0126358
Arhgef18	-0.524525	0.000518927	6.79e-05
Aspg	-0.524503	0.0459569	0.0232219
Serpini1	-0.523902	0.000898044	0.000146048
Smarca4	-0.523881	4.26e-05	1.27e-06
Slc30a9	-0.523633	0.00217512	0.000488464
Ttc3	-0.523597	0.000163234	1.23e-05
Ralgapb	-0.523118	0.000298788	3e-05
Setd7	-0.522977	0.00207655	0.000457711
Fam98c	-0.522721	0.00301322	0.000761471
Scml4	-0.522562	0.0126082	0.00477069
Patj	-0.522428	0.00135751	0.000256877
Acvr2b	-0.522341	0.00131214	0.000244695
Zswim5	-0.522128	0.00596472	0.00185875
Prkra	-0.52209	0.0131552	0.00501716
Klf8	-0.522042	0.00140943	0.000269522
Cep104	-0.521957	0.000374078	4.19e-05
Cebpa	-0.521929	0.0287668	0.0131952
Cenpf	-0.52175	5.29e-05	1.9e-06
Sdha	-0.521329	6.9e-05	2.96e-06
Chuk	-0.521005	0.000135263	9.13e-06
Plcb4	-0.520664	0.000650551	9.31e-05
Usp10	-0.520493	0.000253789	2.38e-05
Eaf2	-0.520366	0.0292948	0.0134938
Strn	-0.520353	0.000122503	7.68e-06
4930447C04Rik	-0.520221	0.00232956	0.000538334
Gfra4	-0.520207	0.00553841	0.00168897
Zfp647	-0.520088	0.021869	0.00944789
Rpl13a	-0.520043	0.0119001	0.00443475
Wdr62	-0.519846	0.000201346	1.7e-05
Ckap2l	-0.519496	0.00157852	0.00031367
Ica1l	-0.51837	0.0167962	0.00682326
Fam110b	-0.518261	0.0167158	0.00678319
2610005L07Rik	-0.517964	0.0253856	0.0113471
Fsd1	-0.51791	0.000241353	2.21e-05
Rell2	-0.517633	0.0124762	0.0047115
Nup155	-0.517377	0.000451689	5.54e-05
Fanca	-0.517322	0.000183718	1.48e-05
Fnbp1l	-0.516771	0.00112265	0.000198446
Unc13b	-0.516734	9.44e-05	5.09e-06
Zfp874b	-0.516663	0.00333939	0.000874868
Abr	-0.516544	0.00036668	4.07e-05
Tra2a	-0.516421	0.00042276	5.04e-05
Prpf39	-0.516132	0.000189132	1.55e-05
Smap2	-0.516092	0.000841668	0.000133405
Lmx1a	-0.516088	0.00664044	0.00213525
Rab3gap2	-0.515954	9.44e-05	5.07e-06
AC162934.6	-0.51585	0.0438555	0.0219359
2003-09-01	-0.515663	0.00229191	0.00052539
E330009J07Rik	-0.515259	0.00223588	0.000505919
Pdik1l	-0.515214	0.00422754	0.00119368
Rxra	-0.515117	0.0022206	0.000501473
Pgap1	-0.51509	0.000129754	8.45e-06
Sun1	-0.514922	0.000146661	1.03e-05
Sgo1	-0.514716	0.000262801	2.5e-05
L3mbtl2	-0.514397	0.000241941	2.23e-05
Snph	-0.513894	0.0438521	0.0219277
Pcmtd1	-0.513584	0.00234589	0.000543498
Nadk2	-0.513578	0.0141324	0.00551954
Micu1	-0.513447	0.000625807	8.76e-05
Isy1	-0.513429	0.000789258	0.000122801
Naglu	-0.513217	0.0249497	0.0111078
Ubr2	-0.513139	0.000104803	6.03e-06
Msh2	-0.512926	0.000123593	7.83e-06
Ttf2	-0.512618	0.000229662	2.04e-05
Eif2d	-0.512359	0.000486541	6.2e-05
Ralgapa1	-0.512341	0.000433188	5.22e-05
Ttll4	-0.512114	0.000757099	0.000115217
Ube2g1	-0.511932	0.000867828	0.000138819
Emp2	-0.511446	0.00583662	0.00180846
Kif13b	-0.511406	0.000149016	1.07e-05
Enah	-0.511393	0.000164654	1.25e-05
Echdc1	-0.511377	0.000319274	3.37e-05
Dlgap4	-0.510759	0.00754834	0.00250828
Ltn1	-0.51075	0.000107542	6.26e-06
Ttyh2	-0.510625	0.00105305	0.000182179
Nit2	-0.510183	0.000209598	1.78e-05
Tyro3	-0.510091	0.0300281	0.0139005
Crim1	-0.51006	0.00142571	0.000273375
Lrrc75a	-0.50997	0.00366556	0.00098798
Taf9b	-0.509937	0.000266508	2.55e-05
Galnt10	-0.509863	0.00238911	0.000559707
Tk1	-0.509786	0.000510149	6.64e-05
Ddx43	-0.509649	0.000471672	5.92e-05
Knstrn	-0.50944	0.000823005	0.000129881
Foxc2	-0.509103	0.0383974	0.0187108
Nucb2	-0.508817	0.00229191	0.000525345
Camk1d	-0.50858	0.00102552	0.000174986
Sdk1	-0.508467	0.0448484	0.0225521
Trub1	-0.508461	0.0146378	0.00575014
Pcnt	-0.5074	0.000651365	9.34e-05
Snx15	-0.507047	0.00261053	0.000628987
Rsbn1	-0.506863	0.000726481	0.000108404
Crat	-0.50683	0.0159332	0.00637258
Bmp7	-0.50592	0.0079339	0.00266756
Mpp5	-0.505718	0.000177696	1.41e-05
Zfp955a	-0.505654	0.00561428	0.00171794
Bicral	-0.505234	0.00172354	0.00035232
Hdac6	-0.505168	0.000120947	7.5e-06
Ciapin1	-0.505121	0.000126162	8.06e-06
Bmpr2	-0.505018	0.000878795	0.00014168
Ccdc6	-0.504846	0.00166122	0.000336626
Lmo2	-0.504841	0.0373437	0.0181103
Dus4l	-0.504013	0.0149767	0.00591435
Prkd1	-0.503898	0.00208019	0.000459594
Zfp277	-0.503836	0.00333336	0.000872665
Sfxn2	-0.503332	0.00366597	0.000988674
Pgk1	-0.503085	0.00924908	0.00323653
Hps4	-0.502905	0.00230723	0.000530097
Mllt3	-0.502681	0.00219596	0.000495258
Opa1	-0.502422	0.000641982	9.17e-05
Mapk1ip1	-0.502397	0.00635871	0.00202158
Faah	-0.502182	0.00066965	9.72e-05
Cnot3	-0.501892	0.000335334	3.6e-05
Stil	-0.501815	0.000307646	3.19e-05
Tpra1	-0.501602	0.00302738	0.000766434
Spa17	-0.501568	0.0227471	0.0099132
Slit1	-0.501421	0.0139239	0.0054109
Lama3	-0.501103	0.000501093	6.48e-05
Alg9	-0.501017	0.0033397	0.000875195
Sumo3	-0.500765	0.000384856	4.36e-05
Luc7l	-0.500574	0.000252268	2.36e-05
Prr11	-0.50035	0.0140622	0.00548547
Arhgap20	-0.50033	0.0395047	0.0193612
Arhgap29	-0.50011	8.37e-05	4.08e-06
Cenpu	-0.499947	0.00122076	0.000222589
Pou2f2	-0.499856	0.00234958	0.000545431
Galns	-0.499771	0.0487492	0.0249616
Proser2	-0.4997	0.000717179	0.000106591
C2cd2l	-0.499682	0.00226985	0.000517642
Naa16	-0.499542	0.000772549	0.000118598
Kmt5b	-0.499493	0.000155869	1.14e-05
Tmco6	-0.499464	0.000952334	0.000159604
Prkag2	-0.499463	0.000197475	1.65e-05
Hdac1	-0.499395	0.000190133	1.57e-05
Csnk1g1	-0.498646	0.000262695	2.49e-05
Ercc8	-0.498625	0.00118176	0.000212407
Klhl23	-0.498621	0.00736804	0.00243035
Tbc1d2	-0.498159	0.0113596	0.004172
Metrn	-0.498074	0.0138582	0.00537509
Mex3d	-0.498049	0.000586081	7.96e-05
Cbfa2t2	-0.497665	0.00465839	0.00135779
Kifc3	-0.497538	0.00303658	0.000769213
Lzts2	-0.497494	0.000920201	0.000151492
Sdccag8	-0.497388	0.0282078	0.0129014
Pik3r1	-0.497248	0.00154339	0.000304401
Slc25a19	-0.497241	0.00062596	8.78e-05
Snx5	-0.496724	0.000307988	3.19e-05
Slc35f5	-0.496538	0.00224711	0.000509291
Tcf24	-0.496537	0.0046954	0.00137206
Pex6	-0.496534	0.001072	0.00018641
Mllt10	-0.496524	0.00103493	0.000177181
Dsel	-0.496173	0.00606459	0.00189841
Bbs12	-0.49604	0.0034445	0.000912839
Dcaf12	-0.496001	0.000588256	8e-05
Vamp4	-0.495787	0.00493578	0.00146241
Ints6l	-0.495754	0.00182099	0.000383167
Tshz3	-0.495729	0.0446477	0.0224181
Pkd2l1	-0.495617	0.0208158	0.0088988
Tbc1d8b	-0.495247	0.00688987	0.00223487
Adcy3	-0.494978	0.0129462	0.00491937
Dym	-0.494613	0.000245132	2.27e-05
Ube2d-ps	-0.494604	0.00439115	0.00125456
Stxbp1	-0.494418	0.000713465	0.000105775
Lmnb1	-0.493277	0.000456453	5.64e-05
Vps9d1	-0.492671	0.00143464	0.000275724
Rgs10	-0.492652	0.00607095	0.0019022
Gm18336	-0.492648	0.000564911	7.6e-05
2510009E07Rik	-0.492417	0.0265661	0.0120047
Pnrc1	-0.492302	0.000433188	5.23e-05
Ftx	-0.491862	0.0150763	0.00595925
Plcxd2	-0.491615	0.0231456	0.01014
Ptpru	-0.491306	0.00202907	0.000442135
Asah1	-0.491306	0.000446589	5.44e-05
Rab11fip4	-0.491157	0.00495734	0.00147076
Krt27	-0.490691	0.0088966	0.00306836
C530008M17Rik	-0.490667	0.0113683	0.00417689
Med1	-0.490392	0.000147316	1.05e-05
Samm50	-0.489879	0.000307637	3.17e-05
Zfp780b	-0.489456	0.0424342	0.0210678
Eefsec	-0.489168	0.000525203	6.9e-05
Wdr59	-0.489166	0.00019273	1.6e-05
Nkd1	-0.489108	0.00189665	0.000404427
Plcg1	-0.489072	0.000542965	7.19e-05
Morc1	-0.489009	0.000402543	4.7e-05
Ninl	-0.488354	0.000389376	4.45e-05
Wnt5b	-0.487879	0.0188059	0.00784727
Stox1	-0.487789	0.0122139	0.00458983
Rbm44	-0.48716	0.000373285	4.18e-05
Clpb	-0.487105	0.000118275	7.22e-06
Fthl17e	-0.486767	0.0166119	0.00672746
Myo6	-0.486677	0.00133747	0.000251731
Aff1	-0.486474	0.000822786	0.000129785
Inpp5b	-0.486427	0.000745466	0.000112691
Tctn3	-0.486048	0.00133761	0.000251939
Pan3	-0.485917	0.000369477	4.13e-05
Abcc4	-0.485856	0.000221372	1.94e-05
2410006H16Rik	-0.485855	0.0100576	0.00358554
Ftsj1	-0.485801	0.00200871	0.000436392
Rb1cc1	-0.485758	0.000190702	1.57e-05
Optn	-0.485265	0.0052771	0.0015913
Hexim1	-0.485152	0.00362319	0.000974183
Polrmt	-0.484971	0.000264601	2.53e-05
Ints10	-0.484875	0.000155059	1.13e-05
Xlr3b	-0.48478	0.000664234	9.62e-05
Tmem266	-0.484304	0.0221519	0.00959143
Camsap2	-0.484138	0.000421997	5.03e-05
Gins3	-0.483922	0.00143462	0.000275614
Rpusd1	-0.483858	0.00130564	0.000242822
Pomt1	-0.483604	0.00536842	0.00162481
Zfp87	-0.483263	0.00246285	0.000583916
Lrrc20	-0.482764	0.00750386	0.00249017
Irf2bp1	-0.482262	0.0010414	0.000178623
Tanc2	-0.482213	0.000279322	2.73e-05
Ddx25	-0.482208	0.00129209	0.000239776
Sprtn	-0.482141	0.000675892	9.84e-05
Rhoh	-0.481956	0.013793	0.00534163
Vrk3	-0.481746	0.000217453	1.88e-05
Zfp382	-0.48102	0.0106503	0.00385451
Asl	-0.480554	0.00198512	0.000428294
Usp15	-0.480521	0.000136165	9.22e-06
Tmem68	-0.4804	0.0185291	0.00771531
Ric8b	-0.480048	0.000628931	8.85e-05
Usp26	-0.479932	0.000307646	3.18e-05
Ssna1	-0.479879	0.00329874	0.00086153
Tbc1d22a	-0.479801	0.003526	0.000940999
Pex26	-0.479761	0.00695954	0.00226519
Zfyve28	-0.479745	0.00600591	0.00187515
Glis1	-0.479176	0.00346739	0.000920476
Wdfy1	-0.478894	0.00294451	0.000738543
Lgmn	-0.478817	0.000187607	1.53e-05
Vti1a	-0.478308	0.0119099	0.00444117
Nubp1	-0.478273	0.000677623	9.89e-05
Orc2	-0.478136	0.000247538	2.29e-05
Hmg20a	-0.478076	0.000488093	6.23e-05
Pbx4	-0.477853	0.0295431	0.0136388
Mysm1	-0.477814	0.00041151	4.85e-05
Ivd	-0.477764	0.00317211	0.000814257
Wdr11	-0.477483	0.000505112	6.55e-05
Uhrf1bp1l	-0.477453	0.000298788	2.99e-05
Pgls	-0.477249	0.000750588	0.000113892
Fsip1	-0.477225	0.0221545	0.00959422
Ptbp3	-0.477213	0.000561731	7.53e-05
Kif14	-0.476938	0.000639442	9.1e-05
Fam149b	-0.476722	0.00126289	0.000232424
Wasf3	-0.476623	0.000609423	8.46e-05
Usp21	-0.476564	0.000687591	0.000100818
2610301B20Rik	-0.476479	0.00327586	0.000853126
Ints11	-0.476327	0.000868138	0.000139187
Arrdc4	-0.476004	0.00227941	0.000520665
Prokr1	-0.475995	0.0274964	0.0125086
Cyth1	-0.475734	0.0100595	0.00358867
Col4a3bp	-0.475707	0.000166282	1.28e-05
Zfp24	-0.475674	0.000644765	9.22e-05
Cipc	-0.475665	0.00384058	0.00105312
Wasf1	-0.475663	0.00023178	2.08e-05
Zbtb44	-0.47561	0.000127495	8.21e-06
Celf2	-0.475503	0.000419116	4.96e-05
Dock8	-0.475212	0.00632896	0.00200931
Olfml2b	-0.475097	0.0091817	0.00320342
Ubtd2	-0.474988	0.00103877	0.000178016
Cxxc1	-0.47493	0.000180177	1.44e-05
Abcc8	-0.474858	0.00712666	0.00232856
Etfbkmt	-0.474815	0.00586824	0.00182026
Cep135	-0.474811	0.00245111	0.000579499
Dap3	-0.474743	0.000180526	1.45e-05
Pwwp2a	-0.47462	0.0020217	0.000440027
Sin3a	-0.474518	0.00150967	0.000295514
Ankrd44	-0.473966	0.00772534	0.00257912
Dock7	-0.473917	0.000307646	3.19e-05
Ldlrad3	-0.473786	0.00104933	0.00018107
Nhej1	-0.473638	0.0193572	0.00813254
Trappc6b	-0.47363	0.00396597	0.00109677
Zfp653	-0.473535	0.0135344	0.00520869
Myom1	-0.473522	0.0137095	0.00530106
Klhl12	-0.473067	0.000134812	9.08e-06
Prkaa2	-0.47259	0.0333097	0.0157775
Abhd12	-0.472094	0.00172699	0.000353536
Ankrd40	-0.471939	0.00118176	0.000212413
Pbrm1	-0.471934	0.00044965	5.51e-05
Gjb2	-0.471892	0.0308754	0.0143736
Golgb1	-0.471477	0.000425821	5.1e-05
Coro7	-0.47142	0.00170019	0.000346053
Klhl29	-0.471335	0.0249132	0.0110842
Spty2d1	-0.471326	0.00188757	0.000401932
Crocc	-0.471143	0.00154736	0.000305527
Zfp850	-0.470947	0.000392606	4.53e-05
Fbxo8	-0.470594	0.00468111	0.0013658
Rftn2	-0.470496	0.0233922	0.0102723
Tmem206	-0.470045	0.00216092	0.000484315
Atp2b4	-0.469957	0.000850653	0.000135442
Wdr83	-0.469732	0.0109197	0.00398132
Tex2	-0.469675	0.00174713	0.000360097
Usp53	-0.468747	0.00157053	0.000311267
Washc4	-0.468619	0.000593662	8.1e-05
Glce	-0.468488	0.0012472	0.000228612
Dazap1	-0.46834	0.00077362	0.000118877
Dgke	-0.468328	0.000604355	8.35e-05
Tubgcp5	-0.467722	0.000192523	1.59e-05
Zc3h6	-0.467674	0.016193	0.00651102
Top2a	-0.467363	0.000240017	2.19e-05
Apbb1	-0.467006	0.000775293	0.000119192
2700081O15Rik	-0.466913	0.00247397	0.00058802
Vat1l	-0.466789	0.00694267	0.0022561
Otud4	-0.466721	0.000180177	1.44e-05
Rere	-0.466708	0.000371877	4.16e-05
Tmem8b	-0.466565	0.00497835	0.00148093
Mpped1	-0.466202	0.0269601	0.0122246
Cblb	-0.465543	0.000482556	6.1e-05
AV320801	-0.465231	0.0404198	0.019888
Rabl6	-0.465178	0.000654468	9.42e-05
Abca1	-0.465106	0.0161068	0.00646205
Ttll12	-0.464881	0.000294041	2.93e-05
Dnah7b	-0.464817	0.0400037	0.0196447
Esyt3	-0.464661	0.0408215	0.0201219
Uaca	-0.464493	0.00227704	0.000519956
Ccnb1ip1	-0.464166	0.00538868	0.00163214
Cpsf3	-0.46411	0.000260828	2.46e-05
Gak	-0.463669	0.000691959	0.000101766
Hspa1b	-0.463285	0.0290901	0.0133823
Nipa1	-0.463089	0.00406105	0.00113133
Ap2a1	-0.462884	0.000164387	1.24e-05
Pde7a	-0.462527	0.000369477	4.13e-05
Cnih2	-0.46232	0.00945949	0.00332417
Wnk3	-0.462094	0.000996603	0.000169216
Dip2c	-0.461958	0.0181108	0.00748746
Coq6	-0.461867	0.00411973	0.00115378
Rfng	-0.461798	0.00803348	0.00270818
Nxf1	-0.461536	0.000147295	1.05e-05
Ttc38	-0.461214	0.00591822	0.00183988
Smim14	-0.460982	0.0035295	0.000942676
Capn5	-0.460926	0.00905503	0.00314313
Ube2t	-0.460575	0.00080573	0.000125961
Dlat	-0.46051	0.000348691	3.82e-05
2610035D17Rik	-0.460471	0.0047507	0.00139279
Wdsub1	-0.46011	0.00150231	0.00029362
Exoc6	-0.460093	0.00202739	0.000441618
Dohh	-0.459959	0.000608707	8.42e-05
Mok	-0.45983	0.0180914	0.00747675
Fancc	-0.459768	0.00179522	0.000374216
Poc5	-0.459558	0.00151919	0.000298228
Atp11c	-0.459246	0.00104148	0.000178789
Large1	-0.459206	0.00284897	0.000704756
Zfp629	-0.458501	0.0484685	0.0247783
Rwdd2b	-0.458251	0.0148707	0.00586475
Htatsf1	-0.458197	0.000306425	3.15e-05
Fbxo21	-0.458022	0.000443749	5.4e-05
Azi2	-0.457997	0.00042449	5.07e-05
2610507B11Rik	-0.457969	0.000135789	9.19e-06
Gab3	-0.45794	0.00268485	0.000653061
Ankrd10	-0.457884	0.000425918	5.11e-05
Kat8	-0.457806	0.00172747	0.000353761
Trrap	-0.457753	0.00171549	0.000350418
N4bp2	-0.457158	0.00173948	0.000357592
Fry	-0.457076	0.00440049	0.00126011
Gm14276	-0.457059	0.00740192	0.00244606
Tox3	-0.456983	0.0100576	0.00358655
Zfp275	-0.456972	0.00365239	0.000983388
D230025D16Rik	-0.456854	0.00111395	0.000195439
Rap1gds1	-0.456788	0.00047296	5.95e-05
Ccdc138	-0.456769	0.000912975	0.000149626
Ubxn2b	-0.456672	0.00663868	0.0021342
Kcnu1	-0.456473	0.0254523	0.0113863
Nup35	-0.455465	0.00569651	0.0017507
Itga6	-0.455348	0.00121037	0.00021992
Ankra2	-0.455339	0.00938668	0.00329421
Aldh1a2	-0.455294	0.00186573	0.000394932
Slc38a9	-0.454976	0.00158359	0.000314911
Ammecr1l	-0.454218	0.000554333	7.38e-05
Thada	-0.454203	0.000404938	4.75e-05
Gm1673	-0.454165	0.00438919	0.00125298
Dynlt1a	-0.454085	0.0363446	0.0175085
Nmt1	-0.454058	0.000389707	4.45e-05
Sema4d	-0.453812	0.00254138	0.000608308
Zzef1	-0.453805	0.000857693	0.000136816
Nudt10	-0.453676	0.0248644	0.0110588
Kctd21	-0.453601	0.0105527	0.00380373
St3gal3	-0.453252	0.00524634	0.00158047
Rasd2	-0.452983	0.00214595	0.00047921
Tmem132a	-0.452952	0.00356247	0.000952842
Ino80d	-0.452387	0.00126808	0.000233942
Ccdc163	-0.452115	0.0042732	0.00121279
Zdhhc8	-0.45155	0.000722268	0.000107615
Cfap74	-0.451468	0.00941877	0.00330917
Psmb5	-0.451258	0.000603252	8.33e-05
Thap7	-0.450741	0.00234754	0.000544588
Iqcg	-0.450637	0.0261776	0.0117787
Spdl1	-0.450524	0.00107818	0.000187565
Ccs	-0.449762	0.0263458	0.0118679
Atp8b5	-0.449758	0.0108357	0.00393864
Mad1l1	-0.44973	0.00233262	0.000539214
Gna11	-0.449665	0.000467637	5.83e-05
Pla2g1b	-0.449623	0.00652672	0.00208805
Tln2	-0.449458	0.000249514	2.32e-05
Snhg12	-0.449378	0.0404577	0.0199156
Gnai1	-0.449344	0.0434929	0.0216997
Adcyap1r1	-0.449293	0.00323534	0.000839892
Arl4a	-0.448911	0.00189249	0.00040328
Siae	-0.448852	0.00419546	0.00118187
Arid4b	-0.448631	0.000932492	0.000154414
Ppil2	-0.44858	0.00104271	0.0001792
Epb41l2	-0.448376	0.00119013	0.000214535
Sirt3	-0.448298	0.00314242	0.000803473
Mccc1	-0.448048	0.0129462	0.00491971
Rnf39	-0.447632	0.0170416	0.006952
Lats1	-0.44763	0.00192554	0.000412442
Adamts17	-0.447495	0.0352855	0.0168937
Gm884	-0.447416	0.016777	0.0068142
Smarcd1	-0.447368	0.0145081	0.0056863
Sema4f	-0.446798	0.00702612	0.00228894
Tmem63c	-0.44672	0.00891714	0.00307875
Cdc23	-0.446474	0.00044965	5.51e-05
Rev3l	-0.446322	0.00115905	0.000207302
Rin2	-0.446294	0.00296577	0.000746148
Hdgfl3	-0.445725	0.00100651	0.000171294
Cdc7	-0.445633	0.000501093	6.47e-05
Fig4	-0.445434	0.0215142	0.00925318
Nudt11	-0.445358	0.0126275	0.00477894
Nln	-0.445086	0.000269961	2.59e-05
Rfc1	-0.44505	0.000174292	1.36e-05
AW146154	-0.444993	0.0117884	0.00436965
Sipa1l3	-0.444111	0.000277099	2.68e-05
Kdm3a	-0.443713	0.00340413	0.000898385
Kdelc1	-0.443699	0.00966753	0.00340874
Irak1bp1	-0.443661	0.0191452	0.00802291
Zmiz2	-0.443593	0.000245847	2.28e-05
Strbp	-0.443493	0.000300798	3.05e-05
Golph3l	-0.44338	0.00174465	0.00035922
Ehd1	-0.442985	0.000131341	8.64e-06
Ttc17	-0.442746	0.00375053	0.00102204
Prrc2b	-0.442434	0.00292526	0.000729528
Cdkn2d	-0.442404	0.0486914	0.0249283
Sertad2	-0.442398	0.00125311	0.000229839
Mllt1	-0.442006	0.00187644	0.00039845
Smad1	-0.441964	0.00321787	0.000832995
Snx13	-0.44155	0.000697363	0.000102974
Rps6ka2	-0.44149	0.0237748	0.0104773
B3galt1	-0.441488	0.0313923	0.0146553
Eps15	-0.441141	0.000183718	1.49e-05
D16Ertd472e	-0.4411	0.00484341	0.00142787
Zfp91	-0.441014	0.00045186	5.55e-05
Fam162a	-0.44073	0.000801911	0.000125245
Ammecr1	-0.440471	0.000861262	0.000137577
Unc119b	-0.44021	0.000613512	8.53e-05
Zfp871	-0.440142	0.00484511	0.00142886
Brd8	-0.440005	0.000302461	3.09e-05
Atp11b	-0.439822	0.0016124	0.000322671
Zfp940	-0.439729	0.0030859	0.00078605
Vps33a	-0.439626	0.000787883	0.000122237
Tctn1	-0.439608	0.0436203	0.0217827
Usp24	-0.439542	0.000389376	4.45e-05
Btbd9	-0.439418	0.00163065	0.000327805
2310035C23Rik	-0.439326	0.00347707	0.000923818
Slc7a6os	-0.439222	0.00106069	0.000184209
Gm5091	-0.439195	0.0452509	0.0228115
Gramd3	-0.439081	0.00897107	0.00310535
Kif7	-0.43902	0.00463885	0.00134932
Zc3h7a	-0.43876	0.00120333	0.000217896
Zfp933	-0.438642	0.0371416	0.0179833
P2rx3	-0.438495	0.0330258	0.0155881
Hectd2	-0.438194	0.00583237	0.00180498
Zik1	-0.438146	0.00695394	0.0022613
Scoc	-0.438117	0.00639805	0.0020374
Slc17a7	-0.438042	0.0130196	0.0049582
Ccdc97	-0.437834	0.00110024	0.000192544
Zfp420	-0.437815	0.0023158	0.000533611
Miga1	-0.437624	0.00653864	0.00209234
Cpd	-0.437334	0.00199508	0.000431091
Tubgcp6	-0.437302	0.000786425	0.000121867
Tmem170b	-0.43722	0.00251375	0.000599523
Cdk16	-0.436882	0.00024891	2.31e-05
Slf1	-0.436662	0.0160038	0.00641242
Smim11	-0.435726	0.0148453	0.00584705
Scyl3	-0.435649	0.0105921	0.00382498
Nek3	-0.435251	0.00417661	0.00117343
Zkscan14	-0.435144	0.0104493	0.00375718
Ppp1r35	-0.435125	0.0180034	0.00743105
Sdad1	-0.434683	0.00125311	0.000230144
Kdm3b	-0.434444	0.000257012	2.42e-05
Smad3	-0.434237	0.0295079	0.0136182
Mphosph9	-0.433954	0.000743254	0.000112064
Pnldc1	-0.433899	0.000338494	3.66e-05
Rpgrip1l	-0.43331	0.00272544	0.000666366
Homer2	-0.43328	0.000979884	0.000165238
Fbxo31	-0.433252	0.000513934	6.71e-05
Zcchc10	-0.432892	0.00630851	0.00200094
Hint1	-0.432521	0.000351593	3.86e-05
Rel	-0.432402	0.0131759	0.00502845
Smg1	-0.432283	0.000400759	4.66e-05
Palm	-0.432062	0.00805645	0.00271831
Srsf11	-0.431998	0.000348561	3.82e-05
Psip1	-0.431612	0.000189132	1.55e-05
Mettl13	-0.431518	0.00146604	0.000283931
Klhl2	-0.4313	0.0042848	0.00121747
Dopey1	-0.431088	0.00157733	0.000312848
Slc6a9	-0.43057	0.00122285	0.000223243
Zdhhc17	-0.43055	0.00439044	0.00125399
Zfp111	-0.430499	0.00755899	0.00251294
Coprs	-0.430485	0.000236939	2.15e-05
D10Wsu102e	-0.430422	0.00120333	0.000217785
Zdhhc16	-0.430144	0.000472204	5.94e-05
St3gal4	-0.430029	0.00315883	0.000809308
Rangrf	-0.429897	0.00199796	0.000432396
Cers6	-0.429726	0.000274748	2.65e-05
Rp9	-0.429504	0.00424088	0.00119996
Synrg	-0.429362	0.0029343	0.000733741
Smg9	-0.429292	0.00676962	0.00218682
Dusp11	-0.429139	0.000486454	6.19e-05
Bbs7	-0.428823	0.0158539	0.00632532
Zfp260	-0.428228	0.00204846	0.00044894
Efnb3	-0.428174	0.0235953	0.0103902
Trit1	-0.427939	0.00114206	0.000203078
Morc2a	-0.4278	0.000411612	4.86e-05
Lin54	-0.42778	0.00204519	0.000447921
Piga	-0.427393	0.00232828	0.000537693
Cntrl	-0.426969	0.000289175	2.87e-05
Dffa	-0.426966	0.0118854	0.00442588
Stmn1	-0.426911	0.000281746	2.76e-05
Gbf1	-0.426344	0.000465461	5.79e-05
Syde2	-0.426284	0.00233583	0.000540302
Zfp711	-0.426282	0.00532651	0.00161015
0610010F05Rik	-0.426274	0.00487735	0.00144108
1500011B03Rik	-0.425768	0.0124792	0.00471401
B020017C02Rik	-0.425655	0.0338899	0.0161126
Cep152	-0.42561	0.013928	0.00541427
Eml4	-0.425501	0.000345034	3.76e-05
Dhrs13	-0.425423	0.00560125	0.00171312
Adamts15	-0.425407	0.0404702	0.0199247
Zfp516	-0.42539	0.00242376	0.00057034
Tmem231	-0.424823	0.0288427	0.0132343
Yes1	-0.424735	0.00348301	0.000926171
Lrrc40	-0.424579	0.000641982	9.17e-05
Tsc1	-0.424484	0.000853614	0.000136103
Llgl2	-0.424136	0.0130629	0.0049776
Mon2	-0.424033	0.00190501	0.000406635
Utrn	-0.423795	0.00397859	0.00110158
Mrps25	-0.423608	0.00924527	0.00323451
Haus4	-0.4232	0.000564616	7.58e-05
Arrdc2	-0.422869	0.00986411	0.00349633
Cadm1	-0.422524	0.00286685	0.000711349
Tial1	-0.422454	0.000608859	8.44e-05
Zfp472	-0.422404	0.00919519	0.00320987
L2hgdh	-0.422275	0.0019943	0.000430717
Emsy	-0.422273	0.00063178	8.92e-05
Zw10	-0.42227	0.00081612	0.00012831
Egln2	-0.422263	0.00115771	0.000206975
Arfgap2	-0.420788	0.00271558	0.000663353
Tdrd7	-0.420753	0.000334008	3.58e-05
Mtrf1l	-0.420688	0.0152943	0.00605903
Nudt2	-0.419978	0.0139747	0.00544178
Rgma	-0.419905	0.032979	0.0155598
Zcwpw1	-0.419304	0.000277099	2.68e-05
Stox2	-0.419278	0.00621249	0.0019576
Lrrc1	-0.419239	0.00371888	0.00100873
Ppp1r12c	-0.419108	0.000335334	3.6e-05
9430038I01Rik	-0.419089	0.0173534	0.0071152
Ankzf1	-0.418894	0.00460765	0.00133617
Mybl2	-0.418802	0.00582099	0.0017993
Mboat2	-0.418426	0.00276618	0.000677967
Dcaf15	-0.418407	0.000274371	2.64e-05
Gm31579	-0.418239	0.0249684	0.011118
Atm	-0.418223	0.000452939	5.58e-05
Arf2	-0.418221	0.00411973	0.00115357
Nucks1	-0.418024	0.00223618	0.000506317
Gm7694	-0.417958	0.0306663	0.0142482
Bend3	-0.417398	0.00401678	0.00111578
Nfix	-0.41733	0.0028585	0.000708047
Kdm5c	-0.41713	0.00254138	0.000608561
Smc6	-0.417096	0.000369477	4.12e-05
Acot8	-0.417073	0.037561	0.0182225
Evi5	-0.416731	0.000952122	0.000159414
Zfp383	-0.416657	0.013084	0.00498758
Fbxo16	-0.416583	0.016106	0.00646053
Rbak	-0.41652	0.00495734	0.00147094
Farp2	-0.416427	0.0295679	0.0136536
Gmpr2	-0.4163	0.00938668	0.00329441
Ralgapa2	-0.416024	0.00987273	0.00350084
B4galt1	-0.415998	0.00317949	0.00081757
Cpsf2	-0.415981	0.00126213	0.000232191
Anapc5	-0.415873	0.000295256	2.95e-05
Hk1	-0.41586	0.000789224	0.000122737
Far1	-0.415617	0.000428077	5.14e-05
Jph1	-0.415416	0.00749329	0.00248555
Clstn2	-0.41541	0.0119001	0.00443487
Mark4	-0.415188	0.00219596	0.000495109
Apba1	-0.414907	0.00210434	0.000466964
Alg14	-0.414609	0.0120769	0.00452224
Adap1	-0.414539	0.0160129	0.00641925
Tcf7	-0.414164	0.000299084	3.01e-05
Myof	-0.414037	0.0337705	0.0160458
Abca2	-0.414036	0.00457186	0.00132343
Zfp157	-0.414003	0.00649169	0.00207444
Ubfd1	-0.413973	0.000564859	7.59e-05
Purg	-0.413819	0.0499929	0.0256822
Mrpl20	-0.413792	0.00236435	0.000550577
Dock11	-0.413718	0.000533926	7.03e-05
2010111I01Rik	-0.413465	0.0242226	0.010721
Katnal2	-0.413431	0.016905	0.00688122
Mylk	-0.413417	0.00648414	0.00207154
Arpc1a	-0.413307	0.000299255	3.02e-05
Myo9a	-0.413241	0.000288745	2.85e-05
Smyd3	-0.412837	0.0014219	0.000272539
Nle1	-0.412584	0.00396597	0.0010972
Clmp	-0.412489	0.00924319	0.00323241
Tbc1d5	-0.41194	0.00440049	0.00126012
Dmxl2	-0.411591	0.00131359	0.000245161
Hook1	-0.411485	0.000299616	3.03e-05
Brd9	-0.411424	0.00222742	0.000503509
Crybg3	-0.411199	0.0208158	0.00889853
Mfsd2a	-0.411094	0.00799106	0.00268974
Dis3	-0.410952	0.00229557	0.000526737
Emc4	-0.410908	0.00423175	0.0011955
Fam135a	-0.410874	0.00149581	0.00029187
Ppp2r5a	-0.410604	0.000376531	4.23e-05
Haus7	-0.410604	0.00419546	0.00118208
Add3	-0.41039	0.00480854	0.00141479
Lrpprc	-0.410355	0.000420382	4.99e-05
Ulk1	-0.410248	0.000408881	4.81e-05
Gfra1	-0.409852	0.00215565	0.000482654
Snap47	-0.409629	0.000419116	4.96e-05
Nxn	-0.409603	0.00411952	0.00115281
C2cd6	-0.409342	0.0113021	0.0041492
Wwp1	-0.409143	0.00177323	0.000367786
Ankrd45	-0.40908	0.00490882	0.00145152
Ankrd27	-0.408996	0.000781361	0.000120347
Nid2	-0.408629	0.0177402	0.00730006
Reps2	-0.408496	0.0109	0.0039701
Anks1	-0.408465	0.00277481	0.000680497
Zfand4	-0.408434	0.0247586	0.0109989
Bambi	-0.408317	0.0207564	0.00885957
Snx4	-0.408161	0.000498711	6.43e-05
Cerk	-0.408045	0.00908688	0.00315688
Camta2	-0.408007	0.000617295	8.6e-05
Abcb10	-0.407959	0.00456858	0.00132214
Tpgs2	-0.407802	0.0008002	0.000124859
Tbc1d19	-0.407793	0.00651427	0.0020831
Bmt2	-0.407787	0.00691551	0.00224625
Camk2g	-0.40762	0.000756188	0.00011491
Zcchc8	-0.407342	0.000840825	0.000133191
Mmel1	-0.407305	0.0362997	0.0174815
Slc30a1	-0.407277	0.00463885	0.00134979
Etv6	-0.407153	0.0132075	0.00504638
Lrfn4	-0.407033	0.00104345	0.00017959
Ibtk	-0.406876	0.00088719	0.00014356
Ing2	-0.406513	0.00442579	0.00126901
Fads2	-0.406498	0.00355849	0.00095145
Sorbs1	-0.406482	0.00355849	0.000951513
Ppp1r3c	-0.406388	0.0229118	0.0100104
Unk	-0.406374	0.00166122	0.000336585
Rad52	-0.406185	0.00337893	0.000889481
Sos1	-0.405991	0.00231144	0.00053175
Tgfbr3	-0.405657	0.00611992	0.00192189
Slf2	-0.405627	0.000469777	5.89e-05
Nfatc2ip	-0.405402	0.00121677	0.000221591
Gss	-0.40538	0.00279604	0.000687563
Wrn	-0.405253	0.00385519	0.00105798
Dcun1d2	-0.405214	0.00396383	0.00109514
Xrcc5	-0.405195	0.000939558	0.000156464
Amer1	-0.405168	0.00563748	0.00172913
Actr6	-0.40488	0.00145714	0.000280912
Mier1	-0.404832	0.000568776	7.67e-05
Txndc11	-0.404737	0.00118176	0.00021238
Hdac4	-0.404361	0.000986861	0.000166707
Zcchc11	-0.404331	0.000331433	3.54e-05
Akr1b3	-0.403811	0.000923376	0.000152151
Itpk1	-0.40364	0.0029037	0.000722215
Efcab11	-0.40364	0.0334722	0.0158738
Zfp146	-0.403606	0.00307259	0.000781068
Ogfod1	-0.403593	0.00179522	0.000373676
BC029722	-0.403521	0.00804009	0.00271101
Arhgap39	-0.403258	0.00776216	0.00259659
Ago3	-0.403177	0.00239341	0.000560893
Sfpq	-0.403149	0.000479251	6.05e-05
Baz1b	-0.403093	0.0005259	6.91e-05
Rest	-0.402877	0.00413367	0.0011586
Rfx3	-0.402731	0.0115697	0.00426544
Tomm40	-0.402675	0.00145489	0.000280263
Btd	-0.402564	0.0447432	0.0224827
Smchd1	-0.402098	0.000401058	4.67e-05
Vkorc1	-0.402051	0.00463885	0.00134938
Tubgcp3	-0.401966	0.000393476	4.54e-05
Zfp445	-0.401918	0.000676908	9.86e-05
Garem1	-0.401691	0.0285544	0.0130829
Zfp646	-0.401571	0.000748027	0.000113439
Snap91	-0.401529	0.0250333	0.0111581
Crabp1	-0.401425	0.0021378	0.000476915
Tmem120b	-0.401357	0.00743802	0.00246391
Usp29	-0.401014	0.026501	0.0119674
Rcan3	-0.40089	0.00285538	0.000706811
Arfrp1	-0.400634	0.00190649	0.000407231
Trim37	-0.400539	0.000554009	7.37e-05
[truncated: 4,936 more rows]
