# Supplementary material for: DDX5 plays essential transcriptional and post-transcriptional roles in the maintenance and function of spermatogonia
Source: Nat Commun. 2019 May 23;10:2278. doi: 10.1038/s41467-019-09972-7 (PMC6533336; doi:10.1038/s41467-019-09972-7)
Supplement: Supplementary file 6 — Supplementary Data 3 [file 41467_2019_9972_MOESM6_ESM.xlsx]

## Sheet: Supplementary Data 3
Supplementary Data 3. DDX5 IP - Mass Spectrometry Identified Proteins
1700009N14RIK
1700013H16RIK
2410002F23RIK
ACAD10
ACAD12
ACTA2
ACTB
ACTG1
ACTR3
AHNAK
AIFM1
AK1
AK2
AKAP12
AKT1S1
ALDOA
ALYREF
ALYREF2
ANXA1
ANXA2
ANXA5
AP2B1
APEX1
ARPP19
ATP5H
ATP5J
ATP5K
ATP5O
ATP6V1F
ATPIF1
ATXN2L
BAG3
BAX
BCAS2
BCL7B
BOLA1
BOLA2
BRK1
BTF3
BTF3L4
C11ORF58
C17ORF49
C19ORF60
CACYBP
CALD1
CALU
CAPRIN1
CCT3
CCT4
CCT6A
CCT7
CDC37
CDC5L
CDKN2AIPNL
CDV3
CFL1
CHTOP
CKS2
CLTA
CMPK1
CNPY2
CNPY4
COPE
COX4I1
COX5A
COX5B
COX6A1
COX6B1
CS
CSTF2
CTSA
CTSD
CTSZ
CYCS
DAP
DDT
DDX1
DDX17
DDX3X
DDX3Y
DDX4
DDX49
DDX5
DDX6
DES
DHX15
DHX9
DLAT
DLST
DNAJC8
DNAJC9
DPY30
DSTN
EDF1
EEF1A1
EEF1B2
EEF1D
EEF2
EFHD2
EIF4A3
EIF4B
EIF4H
EIF5A
EIF6
ELAVL1
ELAVL2
ENSA
ENY2
ERH
ERP29
EXOSC6
FAM136A
FAM49B
FAM98A
FAM98B
FAU
FKBP10
FKBP3
FNBP4
FTH1
FTL
FUBP1
FUS
FXR2
G3BP1
G3BP2
GAA
GANAB
GAPDH
GLO1
GM10408
GM14214
GM2663
GM2A
GM5093
GM6576
GNS
GPATCH11
H2AFZ
HADHB
HARS
HCFC1
HDGF
HINT1
HIST1H1A
HIST1H1B
HIST1H1D
HIST1H1E
HIST1H1T
HIST1H2AA
HIST1H2AH
HIST1H2BB
HIST1H2BD
HMGB1
HMGB2
HMGN1
HMGN2
HMGN5
HN1
HN1L
HNRNPA0
HNRNPA1
HNRNPA2B1
HNRNPDL
HNRNPF
HNRNPH1
HNRNPH2
HNRNPK
HNRNPL
HNRNPR
HNRNPU
HNRNPUL1
HP1BP3
HSD17B4
HSPA8
HSPD1
HSPE1
HYPK
IGF2BP2
IGF2BP3
IGHV9-4
IGLV1
ILF2
ILF3
ITGB1
ITPA
KHSRP
KIAA1191
KRT10
KRT17
KRT19
KRT2
KRT5
KRT75
KRT76
KRT77
KRT78
KRT8
LARP1
LARP4
LASP1
LGALS1
LGALS3
LIN28A
LMNA
LSM12
LSM14B
LSM3
LSM4
LSM7
MAGEB2
MAGOHB
MAN2B1
MAPRE1
MARCKSL1
MATR3
MCAM
MCRIP1
MDH2
MEA1
MEI4
MIF
MOV10
MRPL11
MRPL12
MRPL24
MRPL41
MRPL46
MRPS22
MRPS26
MRPS28
MRPS36
MRPS7
MRTO4
MSN
MTPN
MYCBP
MYH9
MYL6
NACA
NASP
NDUFA4
NDUFA7
NDUFB10
NDUFB8
NDUFS6
NEDD8
NME1
NMNAT1
NPM1
NSFL1C
NUCKS1
NUDCD2
NUDT21
NUFIP2
NUTF2
PA2G4
PABPC1
PABPC2
PABPC4
PABPC4L
PABPC6
PAFAH1B3
PARK7
PCBP1
PCBP3
PCNP
PDAP1
PDCD4
PDCD5
PDHX
PDIA3
PDLIM1
PEBP1
PFDN1
PFDN2
PFDN6
PGAM5
PGLS
PHB
PHB2
PHGDH
PLIN3
PLRG1
POLDIP3
POLR1C
POLR1D
POLR2E
PPA1
PPIA
PPIB
PQBP1
PRDX1
PRDX2
PRDX4
PRDX5
PRDX6
PRKCSH
PRPH
PRRC2C
PSMA6
PSME1
PSME2
PTBP1
PTBP2
PTBP3
PTRF
RANBP1
RANBP3
RARS
RBFOX2
RBM10
RBM14
RBM3
RBM38
RBMXL1
RBMXL2
RDX
RFC4
RPL10A
RPL12
RPL12-PS1
RPL13
RPL15
RPL18
RPL19
RPL24
RPL26
RPL27
RPL28
RPL3
RPL30
RPL31
RPL35A
RPL38
RPL4
RPL6
RPL7A
RPL8
RPLP0
RPLP1
RPLP2
RPS11
RPS15A
RPS16
RPS19
RPS2
RPS20
RPS21
RPS28
RPS3
RPS3A1
RPS4L
RPS5
RPS7
RPS8
RPSA
RRBP1
S100A10
SARNP
SEPT11
SERBP1
SERPINA5
SERPINE2
SERPINH1
SF3A1
SF3B3
SF3B4
SF3B6
SFN
SFPQ
SFR1
SH3BGRL3
SKP1
SLC3A2
SLC9A3R1
SNAP29
SNRPA
SNRPB
SNRPD2
SNRPG
SNU13
SOD1
SPAG7
SRA1
SRP14
SRP9
SRSF1
SRSF10
SRSF3
SRSF6
SRSF7
SRSF9
SSB
SSBP1
STAU1
STIP1
STMN1
STMN2
STRAP
STRBP
SUMO2
SYNCRIP
TAF15
TAGLN
TAGLN2
TCEB1
TCEB2
TIMM9
TOMM34
TOMM70
TPD52L2
TPM1
TPM2
TPM3
TPM3-RS7
TPT1
TRAPPC3
TUBA1A
TUBB3
TUBB6
TXNDC17
UBAP2
UBE2I
UBE2N
UBQLN1
UBXN1
UCHL1
UPF1
UPF2
UQCR10
UQCRB
VAMP3
VAPA
VIM
WTAP
XRN2
YBX1
YWHAB
YWHAE
YWHAG
YWHAH
YWHAQ
YWHAZ
ZPR1
ZYX
