# Supplementary material for: DDX5 plays essential transcriptional and post-transcriptional roles in the maintenance and function of spermatogonia
Source: Nat Commun. 2019 May 23;10:2278. doi: 10.1038/s41467-019-09972-7 (PMC6533336; doi:10.1038/s41467-019-09972-7)
Supplement: Supplementary file 7 — Supplementary Data 4 [file 41467_2019_9972_MOESM7_ESM.xlsx]

## Sheet: Supplementary Data 4
Supplementary Data 4. Gene Ontology Analysis (Molecular Function) by PANTHER of DDX5 IP-Mass Spectrometry Identified Proteins
GO Molecular Function	Fold Enrichment	Raw P-Value	FDR
mRNA CDS binding (GO:1990715)	37.69	0.000244	0.0149
regulatory region RNA binding (GO:0001069)	30.15	0.000384	0.0212
RNA strand annealing activity (GO:0033592)	30.15	0.000384	0.0209
thioredoxin peroxidase activity (GO:0008379)	30.15	0.000384	0.0207
peroxiredoxin activity (GO:0051920)	30.15	3.62e-07	4.81e-05
poly(A) binding (GO:0008143)	25.13	1.53e-10	3.01e-08
ribosomal small subunit binding (GO:0043024)	20.94	1.41e-05	0.00127
U1 snRNP binding (GO:1990446)	18.84	0.00108	0.0505
ribosomal large subunit binding (GO:0043023)	18.84	0.00108	0.05
poly-purine tract binding (GO:0070717)	18.61	1.57e-09	2.63e-07
sequence-specific mRNA binding (GO:1990825)	18.27	0.000165	0.0114
translation elongation factor activity (GO:0003746)	16.75	3.36e-05	0.00282
annealing activity (GO:0097617)	15.46	0.000278	0.0159
structural constituent of ribosome (GO:0003735)	14.68	8.76e-35	5.66e-32
mRNA 5'-UTR binding (GO:0048027)	13.71	1.4e-05	0.00129
protein binding involved in protein folding (GO:0044183)	13.53	2.83e-06	0.000328
RNA stem-loop binding (GO:0035613)	12.56	0.000541	0.0271
mRNA 3'-UTR binding (GO:0003730)	11.96	2.54e-11	5.22e-09
pre-mRNA binding (GO:0036002)	11.82	1.3e-06	0.000155
double-stranded RNA binding (GO:0003725)	11.7	1.61e-12	3.46e-10
single-stranded RNA binding (GO:0003727)	11.5	1.01e-13	2.4e-11
mRNA binding (GO:0003729)	10.54	3.39e-28	1.91e-25
rRNA binding (GO:0019843)	10.5	5.24e-10	9.47e-08
heme-copper terminal oxidase activity (GO:0015002)	10.47	0.000223	0.0144
cytochrome-c oxidase activity (GO:0004129)	10.47	0.000223	0.0142
oxidoreductase activity, acting on a heme group of donors, oxygen as acceptor (GO:0016676)	10.47	0.000223	0.014
oxidoreductase activity, acting on a heme group of donors (GO:0016675)	10.05	0.000263	0.0157
poly-pyrimidine tract binding (GO:0008187)	10.05	0.000263	0.0155
snRNA binding (GO:0017069)	9.51	2.11e-05	0.00187
unfolded protein binding (GO:0051082)	9.42	4.74e-10	8.93e-08
RNA helicase activity (GO:0003724)	9	4.12e-08	6.01e-06
ATP-dependent RNA helicase activity (GO:0004004)	9	4.12e-08	5.82e-06
structural constituent of muscle (GO:0008307)	8.97	0.000418	0.022
RNA-dependent ATPase activity (GO:0008186)	8.87	4.77e-08	6.53e-06
oxidoreductase activity, acting on peroxide as acceptor (GO:0016684)	8.38	4.35e-05	0.00345
translation initiation factor binding (GO:0031369)	8.38	0.000154	0.0109
ribonucleoprotein complex binding (GO:0043021)	8.25	4.37e-13	9.88e-11
peroxidase activity (GO:0004601)	7.73	0.000228	0.0141
single-stranded DNA binding (GO:0003697)	7.54	7.22e-09	1.16e-06
cadherin binding (GO:0045296)	7.37	9.8e-23	4.43e-20
structural constituent of cytoskeleton (GO:0005200)	7.28	3.13e-06	0.000345
electron transfer activity (GO:0009055)	7.18	3.52e-06	0.000378
RNA binding (GO:0003723)	6.83	1.31e-115	5.94e-112
ATP-dependent helicase activity (GO:0008026)	6.55	8.97e-07	0.000113
purine NTP-dependent helicase activity (GO:0070035)	6.55	8.97e-07	0.00011
structural molecule activity (GO:0005198)	6.49	1.75e-35	1.32e-32
chaperone binding (GO:0051087)	6.43	3.04e-06	0.000343
helicase activity (GO:0004386)	5.31	4.75e-07	6.14e-05
antioxidant activity (GO:0016209)	5.22	0.000255	0.0154
translation factor activity, RNA binding (GO:0008135)	5.15	0.000277	0.016
heat shock protein binding (GO:0031072)	5.07	1.03e-05	0.000986
cell adhesion molecule binding (GO:0050839)	4.97	3.08e-17	1.27e-14
hydrogen ion transmembrane transporter activity (GO:0015078)	4.65	0.000108	0.00799
chromatin DNA binding (GO:0031490)	4.42	0.000717	0.0345
nucleic acid binding (GO:0003676)	3.56	1.93e-77	4.35e-74
transcription coactivator activity (GO:0003713)	3.11	0.000173	0.0119
macromolecular complex binding (GO:0044877)	3.08	4.65e-16	1.5e-13
ATPase activity, coupled (GO:0042623)	2.88	4.32e-05	0.00349
catalytic activity, acting on RNA (GO:0140098)	2.76	0.000113	0.00827
heterocyclic compound binding (GO:1901363)	2.52	1.28e-55	1.92e-52
organic cyclic compound binding (GO:0097159)	2.49	1.68e-54	1.9e-51
protein complex binding (GO:0032403)	2.49	3.7e-08	5.57e-06
ATPase activity (GO:0016887)	2.48	0.00021	0.0139
transcription cofactor activity (GO:0003712)	2.41	0.0004	0.0213
transcription factor binding (GO:0008134)	2.28	8.14e-05	0.00613
protein domain specific binding (GO:0019904)	2.28	1.19e-05	0.00112
oxidoreductase activity (GO:0016491)	2.21	5.49e-05	0.0042
transcription factor activity, transcription factor binding (GO:0000989)	2.19	0.00107	0.0502
protein kinase binding (GO:0019901)	2.07	0.000585	0.0291
cytoskeletal protein binding (GO:0008092)	2	0.000192	0.0129
pyrophosphatase activity (GO:0016462)	1.98	0.00033	0.0186
kinase binding (GO:0019900)	1.98	0.000718	0.0342
hydrolase activity, acting on acid anhydrides, in phosphorus-containing anhydrides (GO:0016818)	1.98	0.000505	0.026
hydrolase activity, acting on acid anhydrides (GO:0016817)	1.98	0.000505	0.0257
nucleoside-triphosphatase activity (GO:0017111)	1.96	0.000611	0.03
enzyme binding (GO:0019899)	1.9	2.33e-08	3.64e-06
identical protein binding (GO:0042802)	1.82	5.63e-06	0.000565
DNA binding (GO:0003677)	1.71	2.2e-05	0.00187
protein binding (GO:0005515)	1.6	4.39e-23	2.2e-20
binding (GO:0005488)	1.49	2.04e-37	1.85e-34
molecular_function (GO:0003674)	1.06	3.58e-06	0.000376
cation binding (GO:0043169)	0.57	5.14e-05	0.004
metal ion binding (GO:0046872)	0.56	4.11e-05	0.00338
Unclassified (UNCLASSIFIED)	0.34	3.58e-06	0.000367
signal transducer activity (GO:0004871)	0.13	6.86e-14	1.72e-11
receptor activity (GO:0004872)	0.11	6.63e-14	1.76e-11
molecular transducer activity (GO:0060089)	0.11	1.95e-14	5.51e-12
protein kinase activity (GO:0004672)	0.08	0.000139	0.01
phosphotransferase activity, alcohol group as acceptor (GO:0016773)	0.07	2.11e-05	0.00184
signaling receptor activity (GO:0038023)	0.05	1.18e-15	3.57e-13
transmembrane signaling receptor activity (GO:0004888)	0.03	4.14e-16	1.56e-13
transmembrane receptor activity (GO:0099600)	0.03	4.14e-16	1.44e-13
olfactory receptor activity (GO:0004984)	< 0.01	8.75e-10	1.52e-07
G-protein coupled receptor activity (GO:0004930)	< 0.01	6.13e-06	0.000602
substrate-specific channel activity (GO:0022838)	< 0.01	0.000468	0.0243
ion channel activity (GO:0005216)	< 0.01	0.000714	0.0347
protein serine/threonine kinase activity (GO:0004674)	< 0.01	0.000213	0.014
odorant binding (GO:0005549)	< 0.01	0.000337	0.0188
