# Supplementary material for: DDX5 plays essential transcriptional and post-transcriptional roles in the maintenance and function of spermatogonia
Source: Nat Commun. 2019 May 23;10:2278. doi: 10.1038/s41467-019-09972-7 (PMC6533336; doi:10.1038/s41467-019-09972-7)
Supplement: Supplementary file 8 — Supplementary Data 5 [file 41467_2019_9972_MOESM8_ESM.xlsx]

## Sheet: Supplementary Data 5
Supplementary Data 5. Gene Ontology Analysis (Biological Process) by PANTHER of DDX5 IP-Mass Spectrometry Identified Proteins
GO Biological Process	Fold Enrichment	Raw P-Value	FDR
CRD-mediated mRNA stabilization (GO:0070934)	40.2	1.67e-05	0.00123
protein localization to cytoplasmic stress granule (GO:1903608)	35.89	1.96e-06	0.00017
ribonucleoside diphosphate biosynthetic process (GO:0009188)	30.15	0.000384	0.0187
positive regulation of cytoplasmic translation (GO:2000767)	25.13	0.000568	0.0263
positive regulation by host of viral genome replication (GO:0044829)	25.13	6.25e-05	0.00393
positive regulation of protein localization to Cajal body (GO:1904871)	25.13	6.25e-05	0.00391
regulation of protein localization to Cajal body (GO:1904869)	25.13	6.25e-05	0.00389
negative regulation of mRNA splicing, via spliceosome (GO:0048025)	25.13	2.15e-12	5.02e-10
alternative mRNA splicing, via spliceosome (GO:0000380)	23.65	1.59e-08	1.96e-06
negative regulation of RNA splicing (GO:0033119)	22.53	7.61e-13	1.89e-10
positive regulation of oxidative stress-induced intrinsic apoptotic signaling pathway (GO:1902177)	21.54	0.000799	0.0355
cytoplasmic translation (GO:0002181)	19.87	1.14e-15	3.89e-13
formation of translation preinitiation complex (GO:0001731)	18.84	0.00108	0.0453
nucleoside diphosphate biosynthetic process (GO:0009133)	18.84	0.00108	0.0452
regulation of protein folding (GO:1903332)	18.84	0.00108	0.0451
ribosomal small subunit assembly (GO:0000028)	18.51	4.9e-07	4.63e-05
negative regulation of mRNA processing (GO:0050686)	18.27	4.22e-11	9.01e-09
3'-UTR-mediated mRNA stabilization (GO:0070935)	17.95	2.56e-05	0.00181
mitochondrial electron transport, cytochrome c to oxygen (GO:0006123)	17.95	2.56e-05	0.0018
positive regulation by host of viral process (GO:0044794)	16.75	3.36e-05	0.0023
cellular oxidant detoxification (GO:0098869)	16.75	0.000216	0.0116
aerobic electron transport chain (GO:0019646)	16.75	3.36e-05	0.00229
stress granule assembly (GO:0034063)	15.46	0.000278	0.0143
regulation of mRNA splicing, via spliceosome (GO:0048024)	14.82	2.14e-18	1.06e-15
regulation of alternative mRNA splicing, via spliceosome (GO:0000381)	14.55	2.06e-09	3.14e-07
hydrogen peroxide catabolic process (GO:0042744)	14.36	0.000352	0.0175
positive regulation of viral genome replication (GO:0045070)	14.13	7.61e-08	8.49e-06
cellular detoxification (GO:1990748)	13.96	6.96e-05	0.00427
mRNA stabilization (GO:0048255)	13.96	1.57e-08	1.95e-06
negative regulation of mRNA metabolic process (GO:1903312)	13.89	1.99e-16	7.12e-14
regulation of RNA splicing (GO:0043484)	13.55	2.2e-23	2.25e-20
modulation by host of viral genome replication (GO:0044827)	13.4	0.000439	0.0211
positive regulation of telomerase RNA localization to Cajal body (GO:1904874)	13.4	0.000439	0.021
hydrogen peroxide metabolic process (GO:0042743)	13.03	3.5e-06	0.000294
negative regulation of mRNA catabolic process (GO:1902373)	12.56	7.62e-09	1.07e-06
mRNA splice site selection (GO:0006376)	12.56	2.13e-05	0.00152
RNA stabilization (GO:0043489)	12.56	3.7e-08	4.28e-06
ribosome assembly (GO:0042255)	12.37	3.55e-12	8.03e-10
translational elongation (GO:0006414)	12.13	5.25e-06	0.00043
positive regulation of mRNA splicing, via spliceosome (GO:0048026)	11.96	0.00013	0.0075
rRNA-containing ribonucleoprotein complex export from nucleus (GO:0071428)	11.82	0.000657	0.0296
ribosomal large subunit assembly (GO:0000027)	11.49	1.57e-06	0.000138
positive regulation of RNA splicing (GO:0033120)	11.17	1.89e-06	0.000165
regulation of telomerase RNA localization to Cajal body (GO:1904872)	11.17	0.000791	0.0353
negative regulation of RNA catabolic process (GO:1902369)	11.06	2.4e-08	2.88e-06
ATP synthesis coupled proton transport (GO:0015986)	10.92	0.000188	0.0105
energy coupled proton transport, down electrochemical gradient (GO:0015985)	10.92	0.000188	0.0104
regulation of mRNA processing (GO:0050684)	10.87	1.68e-16	6.14e-14
RNA secondary structure unwinding (GO:0010501)	10.69	1.38e-07	1.49e-05
regulation of mRNA stability (GO:0043488)	10.58	2.74e-11	5.93e-09
modulation by host of viral process (GO:0044788)	10.47	0.000223	0.0119
ribosomal large subunit biogenesis (GO:0042273)	10.19	1.82e-10	3.42e-08
maturation of LSU-rRNA (GO:0000470)	10.05	0.000263	0.0137
mitochondrial ATP synthesis coupled electron transport (GO:0042775)	10.05	2.28e-07	2.31e-05
intermediate filament organization (GO:0045109)	9.66	0.000309	0.0156
'de novo' protein folding (GO:0006458)	9.51	2.11e-05	0.00152
regulation of RNA stability (GO:0043487)	9.35	1.38e-10	2.65e-08
ATP synthesis coupled electron transport (GO:0042773)	9.31	4.27e-07	4.11e-05
positive regulation of viral life cycle (GO:1903902)	9.31	4.27e-07	4.08e-05
regulation of mRNA metabolic process (GO:1903311)	9.3	9.71e-23	8.31e-20
translation (GO:0006412)	9.29	5.42e-34	2.78e-30
ribonucleoprotein complex assembly (GO:0022618)	9.21	1.89e-21	1.32e-18
ribosomal small subunit biogenesis (GO:0042274)	9.07	1.03e-08	1.35e-06
detoxification (GO:0098754)	8.97	0.000418	0.0202
RNA transport (GO:0050658)	8.79	3e-15	9.83e-13
nucleic acid transport (GO:0050657)	8.79	3e-15	9.62e-13
mRNA transport (GO:0051028)	8.78	2.41e-11	5.29e-09
peptide biosynthetic process (GO:0043043)	8.74	8.93e-33	3.44e-29
regulation of mRNA catabolic process (GO:0061013)	8.72	9.6e-11	1.92e-08
ribonucleoprotein complex subunit organization (GO:0071826)	8.71	9.41e-21	5.36e-18
DNA geometric change (GO:0032392)	8.66	0.000482	0.0228
establishment of RNA localization (GO:0051236)	8.66	3.99e-15	1.23e-12
positive regulation of mRNA processing (GO:0050685)	8.66	0.000482	0.0227
positive regulation of G1/S transition of mitotic cell cycle (GO:1900087)	8.66	0.000482	0.0226
RNA localization (GO:0006403)	8.58	1.08e-16	4.16e-14
RNA splicing (GO:0008380)	8.54	1.34e-30	2.58e-27
ribonucleoprotein complex export from nucleus (GO:0071426)	8.5	2.53e-07	2.51e-05
aerobic respiration (GO:0009060)	8.5	2.53e-07	2.49e-05
ribonucleoprotein complex localization (GO:0071166)	8.38	2.89e-07	2.82e-05
oxidative phosphorylation (GO:0006119)	8.38	1.01e-06	9.02e-05
positive regulation of translation (GO:0045727)	8.22	6.31e-11	1.29e-08
intermediate filament cytoskeleton organization (GO:0045104)	8.18	4.97e-05	0.00323
positive regulation of cell cycle G1/S phase transition (GO:1902808)	8.15	0.000176	0.00987
intermediate filament-based process (GO:0045103)	7.99	5.66e-05	0.0036
binding of sperm to zona pellucida (GO:0007339)	7.93	0.000201	0.011
ATP biosynthetic process (GO:0006754)	7.93	0.000201	0.0109
mRNA splicing, via spliceosome (GO:0000398)	7.92	7.48e-15	2.21e-12
RNA splicing, via transesterification reactions with bulged adenosine as nucleophile (GO:0000377)	7.92	7.48e-15	2.17e-12
RNA splicing, via transesterification reactions (GO:0000375)	7.87	8.5e-15	2.42e-12
spliceosomal complex assembly (GO:0000245)	7.82	6.44e-05	0.00399
regulation of viral genome replication (GO:0045069)	7.79	5.56e-07	5.18e-05
chaperone-mediated protein folding (GO:0061077)	7.67	6.72e-06	0.000533
positive regulation of viral process (GO:0048524)	7.63	2.06e-07	2.12e-05
protein depolymerization (GO:0051261)	7.61	0.000816	0.036
nuclear-transcribed mRNA catabolic process, nonsense-mediated decay (GO:0000184)	7.61	0.000816	0.0359
mRNA processing (GO:0006397)	7.51	8.28e-31	1.82e-27
nuclear transport (GO:0051169)	7.47	8.04e-07	7.27e-05
RNA export from nucleus (GO:0006405)	7.41	8.57e-06	0.000659
positive regulation of telomere maintenance via telomere lengthening (GO:1904358)	7.39	0.000921	0.0396
nucleobase-containing compound transport (GO:0015931)	7.35	1.14e-13	2.96e-11
nucleoside triphosphate biosynthetic process (GO:0009142)	7.29	9.65e-06	0.000735
amide biosynthetic process (GO:0043604)	7.25	4.6e-29	7.86e-26
maturation of SSU-rRNA from tricistronic rRNA transcript (SSU-rRNA, 5.8S rRNA, LSU-rRNA) (GO:0000462)	7.18	0.00104	0.0436
purine ribonucleoside triphosphate biosynthetic process (GO:0009206)	7.18	0.000104	0.00625
posttranscriptional gene silencing by RNA (GO:0035194)	7.18	0.000327	0.0164
sperm-egg recognition (GO:0035036)	7.18	0.000327	0.0163
peptide metabolic process (GO:0006518)	7.1	3.71e-31	9.52e-28
positive regulation of cellular amide metabolic process (GO:0034250)	7.07	5.74e-10	9.92e-08
purine ribonucleoside monophosphate biosynthetic process (GO:0009168)	7.05	3.76e-05	0.00253
purine nucleoside monophosphate biosynthetic process (GO:0009127)	7.05	3.76e-05	0.00252
purine nucleoside triphosphate biosynthetic process (GO:0009145)	7.04	0.000117	0.0069
posttranscriptional gene silencing (GO:0016441)	7.01	0.000367	0.0181
regulation of intrinsic apoptotic signaling pathway in response to DNA damage (GO:1902229)	6.98	0.00116	0.0481
mRNA export from nucleus (GO:0006406)	6.85	0.00041	0.0199
mRNA-containing ribonucleoprotein complex export from nucleus (GO:0071427)	6.85	0.00041	0.0198
nuclear-transcribed mRNA catabolic process (GO:0000956)	6.81	2.13e-07	2.17e-05
respiratory electron transport chain (GO:0022904)	6.79	5.5e-06	0.000443
ribonucleoside triphosphate biosynthetic process (GO:0009201)	6.76	0.000146	0.00841
maturation of SSU-rRNA (GO:0030490)	6.76	0.000146	0.00838
negative regulation of translation (GO:0017148)	6.75	1.11e-09	1.78e-07
ribonucleoside monophosphate biosynthetic process (GO:0009156)	6.7	5.23e-05	0.00336
mRNA metabolic process (GO:0016071)	6.65	1.08e-32	3.32e-29
positive regulation of mRNA metabolic process (GO:1903313)	6.65	1.88e-05	0.00137
positive regulation of intrinsic apoptotic signaling pathway (GO:2001244)	6.59	5.82e-05	0.00369
ribonucleoprotein complex biogenesis (GO:0022613)	6.54	3.35e-24	4.29e-21
cell redox homeostasis (GO:0045454)	6.48	6.46e-05	0.00399
negative regulation of cellular amide metabolic process (GO:0034249)	6.41	8.44e-10	1.41e-07
gene silencing by RNA (GO:0031047)	6.37	2.57e-05	0.0018
ATP metabolic process (GO:0046034)	6.36	3.4e-10	6.02e-08
electron transport chain (GO:0022900)	6.36	9.29e-06	0.000711
mRNA catabolic process (GO:0006402)	6.34	1.61e-07	1.72e-05
protein folding (GO:0006457)	6.32	1.03e-09	1.71e-07
cellular response to dsRNA (GO:0071359)	6.28	0.000624	0.0287
cell-cell recognition (GO:0009988)	6.28	0.000221	0.0118
posttranscriptional regulation of gene expression (GO:0010608)	6.23	1.89e-22	1.45e-19
nucleoside monophosphate biosynthetic process (GO:0009124)	6.18	8.74e-05	0.00528
ribosome biogenesis (GO:0042254)	6.11	4.21e-15	1.27e-12
regulation of translation (GO:0006417)	6.07	4.71e-18	2.26e-15
translational initiation (GO:0006413)	6.06	0.000269	0.0139
purine ribonucleoside triphosphate metabolic process (GO:0009205)	6.01	1.2e-10	2.36e-08
RNA catabolic process (GO:0006401)	5.96	4.65e-08	5.34e-06
RNA 3'-end processing (GO:0031123)	5.91	0.000117	0.0069
hydrogen ion transmembrane transport (GO:1902600)	5.91	0.000835	0.0365
ribonucleoside triphosphate metabolic process (GO:0009199)	5.88	1.74e-10	3.3e-08
nucleosome assembly (GO:0006334)	5.87	4.6e-05	0.00303
interaction with symbiont (GO:0051702)	5.83	0.000128	0.00743
purine nucleoside triphosphate metabolic process (GO:0009144)	5.76	2.51e-10	4.49e-08
cellular respiration (GO:0045333)	5.71	2.01e-07	2.09e-05
RNA processing (GO:0006396)	5.62	7.9e-35	6.08e-31
regulation of cellular amide metabolic process (GO:0034248)	5.57	2.62e-17	1.15e-14
nucleoside triphosphate metabolic process (GO:0009141)	5.56	1.86e-10	3.4e-08
cellular amide metabolic process (GO:0043603)	5.54	2.56e-26	3.59e-23
modification by host of symbiont morphology or physiology (GO:0051851)	5.5	0.000466	0.0221
nuclear export (GO:0051168)	5.46	3.11e-05	0.00214
chromatin assembly (GO:0031497)	5.46	3.11e-05	0.00213
purine ribonucleoside monophosphate metabolic process (GO:0009167)	5.46	3.78e-09	5.54e-07
purine nucleoside monophosphate metabolic process (GO:0009126)	5.43	4.11e-09	5.97e-07
rRNA processing (GO:0006364)	5.43	1.03e-08	1.36e-06
ribonucleoside monophosphate metabolic process (GO:0009161)	5.37	4.86e-09	7e-07
protein stabilization (GO:0050821)	5.29	2.06e-07	2.12e-05
positive regulation of DNA biosynthetic process (GO:2000573)	5.17	0.00065	0.0293
nucleoside monophosphate metabolic process (GO:0009123)	5.15	9.33e-09	1.26e-06
protein complex disassembly (GO:0043241)	5.1	0.000704	0.0316
regulation of telomere maintenance (GO:0032204)	5.09	0.0003	0.0153
rRNA metabolic process (GO:0016072)	5.08	1.18e-08	1.53e-06
regulation of viral life cycle (GO:1903900)	4.98	1.2e-05	0.000899
reactive oxygen species metabolic process (GO:0072593)	4.86	0.000174	0.00983
positive regulation of cell cycle phase transition (GO:1901989)	4.82	0.000958	0.0407
nicotinamide nucleotide metabolic process (GO:0046496)	4.71	0.000217	0.0117
chromatin assembly or disassembly (GO:0006333)	4.61	0.000116	0.00688
pyridine nucleotide metabolic process (GO:0019362)	4.57	0.000269	0.0139
cellular response to reactive oxygen species (GO:0034614)	4.52	0.000288	0.0148
response to dsRNA (GO:0043331)	4.52	0.000626	0.0287
gene silencing (GO:0016458)	4.51	1.42e-05	0.00106
modification of morphology or physiology of other organism (GO:0035821)	4.48	0.000308	0.0157
regulation of viral process (GO:0050792)	4.45	7.58e-06	0.000592
regulation of intrinsic apoptotic signaling pathway (GO:2001242)	4.42	8.1e-06	0.000627
nucleic acid phosphodiester bond hydrolysis (GO:0090305)	4.39	0.000353	0.0175
regulation of G1/S transition of mitotic cell cycle (GO:2000045)	4.39	0.000353	0.0174
nucleobase-containing compound catabolic process (GO:0034655)	4.38	2.33e-07	2.34e-05
regulation of cell cycle G1/S phase transition (GO:1902806)	4.37	0.000174	0.00984
pyridine-containing compound metabolic process (GO:0072524)	4.35	0.000377	0.0184
positive regulation of multi-organism process (GO:0043902)	4.32	1.05e-05	0.000794
ribonucleotide biosynthetic process (GO:0009260)	4.3	0.000198	0.0109
nucleosome organization (GO:0034728)	4.27	0.000429	0.0206
DNA conformation change (GO:0071103)	4.24	1.27e-05	0.000952
negative regulation of cellular catabolic process (GO:0031330)	4.23	1.57e-06	0.000139
cellular response to toxic substance (GO:0097237)	4.23	0.000457	0.0217
ribose phosphate metabolic process (GO:0019693)	4.22	5.9e-09	8.4e-07
energy derivation by oxidation of organic compounds (GO:0015980)	4.21	3.36e-06	0.000284
ribonucleotide metabolic process (GO:0009259)	4.2	1.26e-08	1.59e-06
ribose phosphate biosynthetic process (GO:0046390)	4.19	0.00024	0.0125
purine ribonucleotide metabolic process (GO:0009150)	4.14	3.25e-08	3.79e-06
regulation of symbiosis, encompassing mutualism through parasitism (GO:0043903)	4.12	4.3e-06	0.000358
purine ribonucleotide biosynthetic process (GO:0009152)	4.11	0.000551	0.0257
cellular macromolecular complex assembly (GO:0034622)	4.01	7.66e-17	3.02e-14
purine nucleotide metabolic process (GO:0006163)	3.96	7.04e-08	7.91e-06
oxidoreduction coenzyme metabolic process (GO:0006733)	3.93	0.000742	0.0332
negative regulation of catabolic process (GO:0009895)	3.93	5.69e-07	5.28e-05
ncRNA processing (GO:0034470)	3.89	4.94e-08	5.63e-06
nucleotide metabolic process (GO:0009117)	3.86	6.51e-10	1.1e-07
nucleocytoplasmic transport (GO:0006913)	3.85	9.73e-06	0.000737
positive regulation of mitotic cell cycle (GO:0045931)	3.84	0.000241	0.0126
purine nucleotide biosynthetic process (GO:0006164)	3.8	0.000931	0.0398
nucleoside phosphate metabolic process (GO:0006753)	3.77	1.07e-09	1.75e-07
interspecies interaction between organisms (GO:0044419)	3.76	6.76e-06	0.000534
cellular nitrogen compound catabolic process (GO:0044270)	3.76	1.99e-06	0.000171
DNA packaging (GO:0006323)	3.75	0.000543	0.0254
generation of precursor metabolites and energy (GO:0006091)	3.74	3.98e-06	0.000333
regulation of protein stability (GO:0031647)	3.69	4.67e-06	0.000386
viral process (GO:0016032)	3.68	0.00116	0.048
heterocycle catabolic process (GO:0046700)	3.67	2.74e-06	0.000233
protein-DNA complex assembly (GO:0065004)	3.65	0.00122	0.0501
purine-containing compound biosynthetic process (GO:0072522)	3.65	0.00122	0.05
symbiosis, encompassing mutualism through parasitism (GO:0044403)	3.62	3.52e-05	0.00237
regulation of gene expression, epigenetic (GO:0040029)	3.59	0.000228	0.0121
ncRNA metabolic process (GO:0034660)	3.54	1.43e-08	1.78e-06
aromatic compound catabolic process (GO:0019439)	3.52	4.81e-06	0.000396
purine-containing compound metabolic process (GO:0072521)	3.45	6.84e-07	6.23e-05
protein targeting (GO:0006605)	3.45	0.000324	0.0163
nucleotide biosynthetic process (GO:0009165)	3.39	0.000644	0.0293
protein localization to nucleus (GO:0034504)	3.39	0.000374	0.0183
organic cyclic compound catabolic process (GO:1901361)	3.36	5.27e-06	0.000429
organonitrogen compound biosynthetic process (GO:1901566)	3.31	1.39e-17	6.49e-15
nucleoside phosphate biosynthetic process (GO:1901293)	3.27	0.000852	0.0372
nucleobase-containing small molecule metabolic process (GO:0055086)	3.25	2.9e-08	3.41e-06
positive regulation of cytoskeleton organization (GO:0051495)	3.17	0.000647	0.0294
positive regulation of binding (GO:0051099)	3.17	0.000647	0.0293
positive regulation of cell cycle process (GO:0090068)	3.17	0.000239	0.0126
positive regulation of apoptotic signaling pathway (GO:2001235)	3.14	0.00116	0.048
drug metabolic process (GO:0017144)	3.08	5.94e-07	5.47e-05
regulation of cellular catabolic process (GO:0031329)	2.94	2.45e-08	2.92e-06
supramolecular fiber organization (GO:0097435)	2.9	1.62e-05	0.0012
regulation of protein localization to nucleus (GO:1900180)	2.88	0.000926	0.0397
positive regulation of DNA metabolic process (GO:0051054)	2.87	0.000962	0.0408
organelle assembly (GO:0070925)	2.86	1.72e-07	1.82e-05
regulation of catabolic process (GO:0009894)	2.8	9.4e-09	1.26e-06
establishment of protein localization to organelle (GO:0072594)	2.75	0.000601	0.0277
positive regulation of cell cycle (GO:0045787)	2.71	0.000212	0.0115
intracellular protein transport (GO:0006886)	2.7	1.97e-06	0.00017
regulation of apoptotic signaling pathway (GO:2001233)	2.69	7.01e-05	0.00428
positive regulation of organelle organization (GO:0010638)	2.68	1.01e-06	9e-05
negative regulation of gene expression (GO:0010629)	2.66	3.67e-15	1.15e-12
regulation of multi-organism process (GO:0043900)	2.65	0.000126	0.00736
macromolecular complex assembly (GO:0065003)	2.62	4.52e-12	1.01e-09
cellular response to organic cyclic compound (GO:0071407)	2.6	0.000164	0.0093
macromolecular complex subunit organization (GO:0043933)	2.57	4.33e-13	1.11e-10
gene expression (GO:0010467)	2.56	2.3e-28	3.54e-25
cofactor metabolic process (GO:0051186)	2.55	0.000205	0.0111
protein localization to organelle (GO:0033365)	2.5	5.02e-05	0.00324
regulation of binding (GO:0051098)	2.48	0.000581	0.0268
cellular nitrogen compound metabolic process (GO:0034641)	2.43	4.81e-36	7.4e-32
regulation of DNA metabolic process (GO:0051052)	2.42	0.000806	0.0357
positive regulation of cellular protein localization (GO:1903829)	2.41	0.00119	0.0488
intracellular transport (GO:0046907)	2.3	8.14e-07	7.32e-05
nucleobase-containing compound metabolic process (GO:0006139)	2.25	4.55e-24	5.39e-21
cellular component biogenesis (GO:0044085)	2.25	3.8e-14	1.01e-11
organophosphate metabolic process (GO:0019637)	2.24	3.87e-05	0.00258
RNA metabolic process (GO:0016070)	2.23	7.64e-17	3.09e-14
chromatin organization (GO:0006325)	2.22	0.000193	0.0107
cellular macromolecule localization (GO:0070727)	2.22	1.81e-07	1.9e-05
organelle organization (GO:0006996)	2.21	2.66e-17	1.14e-14
cellular protein localization (GO:0034613)	2.2	3.06e-07	2.96e-05
heterocycle metabolic process (GO:0046483)	2.19	5.21e-23	5.01e-20
negative regulation of RNA metabolic process (GO:0051253)	2.18	2.6e-07	2.55e-05
macromolecule catabolic process (GO:0009057)	2.18	6e-05	0.00378
cellular aromatic compound metabolic process (GO:0006725)	2.17	9.1e-23	8.24e-20
cellular macromolecule catabolic process (GO:0044265)	2.16	0.000232	0.0122
negative regulation of macromolecule metabolic process (GO:0010605)	2.15	7.41e-13	1.87e-10
DNA metabolic process (GO:0006259)	2.14	0.0003	0.0153
cellular nitrogen compound biosynthetic process (GO:0044271)	2.13	3.12e-14	8.57e-12
nucleic acid metabolic process (GO:0090304)	2.13	3.14e-17	1.31e-14
chromosome organization (GO:0051276)	2.1	4.16e-05	0.00275
cellular component assembly (GO:0022607)	2.1	2.16e-10	3.91e-08
negative regulation of cellular protein metabolic process (GO:0032269)	2.1	1.81e-05	0.00132
organic cyclic compound metabolic process (GO:1901360)	2.09	1.61e-21	1.18e-18
cytoskeleton organization (GO:0007010)	2.08	4.73e-05	0.00308
nitrogen compound transport (GO:0071705)	2.08	2.34e-07	2.34e-05
regulation of gene expression (GO:0010468)	2.07	1.87e-20	1.03e-17
negative regulation of protein metabolic process (GO:0051248)	2.07	1.81e-05	0.00133
establishment of localization in cell (GO:0051649)	2.04	7.9e-06	0.000614
negative regulation of metabolic process (GO:0009892)	2.04	2.93e-12	6.73e-10
positive regulation of cell death (GO:0010942)	2.01	0.00102	0.0432
positive regulation of gene expression (GO:0010628)	1.99	5.88e-08	6.66e-06
oxidation-reduction process (GO:0055114)	1.98	0.00037	0.0182
negative regulation of cellular macromolecule biosynthetic process (GO:2000113)	1.98	5.8e-06	0.000465
negative regulation of nitrogen compound metabolic process (GO:0051172)	1.98	1.77e-09	2.76e-07
negative regulation of nucleobase-containing compound metabolic process (GO:0045934)	1.97	5.33e-06	0.000432
peptide transport (GO:0015833)	1.96	3.46e-05	0.00235
protein transport (GO:0015031)	1.96	4.65e-05	0.00305
cellular macromolecule biosynthetic process (GO:0034645)	1.94	6.68e-11	1.35e-08
amide transport (GO:0042886)	1.93	4.02e-05	0.00266
macromolecule biosynthetic process (GO:0009059)	1.93	5.59e-11	1.16e-08
carbohydrate derivative metabolic process (GO:1901135)	1.91	0.000829	0.0363
cellular localization (GO:0051641)	1.91	5.42e-07	5.08e-05
establishment of protein localization (GO:0045184)	1.91	5.22e-05	0.00336
negative regulation of biosynthetic process (GO:0009890)	1.91	6.93e-06	0.000544
negative regulation of macromolecule biosynthetic process (GO:0010558)	1.9	2.13e-05	0.00153
regulation of cellular protein metabolic process (GO:0032268)	1.9	7.99e-09	1.11e-06
regulation of protein metabolic process (GO:0051246)	1.88	2.75e-09	4.11e-07
negative regulation of cellular metabolic process (GO:0031324)	1.88	1.05e-08	1.37e-06
macromolecule localization (GO:0033036)	1.87	1.9e-07	1.99e-05
cellular macromolecule metabolic process (GO:0044260)	1.85	5.41e-21	3.47e-18
regulation of protein localization (GO:0032880)	1.83	0.000629	0.0287
regulation of macromolecule metabolic process (GO:0060255)	1.82	1.77e-19	9.42e-17
positive regulation of macromolecule metabolic process (GO:0010604)	1.81	1.82e-09	2.8e-07
organic substance catabolic process (GO:1901575)	1.81	0.000192	0.0106
negative regulation of cellular biosynthetic process (GO:0031327)	1.81	7.85e-05	0.00475
cellular catabolic process (GO:0044248)	1.81	0.000147	0.00842
cellular biosynthetic process (GO:0044249)	1.81	5.04e-11	1.06e-08
positive regulation of cellular component organization (GO:0051130)	1.8	0.00023	0.0122
cellular component organization or biogenesis (GO:0071840)	1.78	9.72e-16	3.4e-13
regulation of apoptotic process (GO:0042981)	1.78	7.32e-05	0.00445
organic substance biosynthetic process (GO:1901576)	1.78	1.27e-10	2.47e-08
positive regulation of macromolecule biosynthetic process (GO:0010557)	1.78	2.63e-05	0.00183
positive regulation of metabolic process (GO:0009893)	1.77	1.76e-09	2.77e-07
regulation of programmed cell death (GO:0043067)	1.76	0.000114	0.0068
biosynthetic process (GO:0009058)	1.76	1.85e-10	3.44e-08
positive regulation of cellular protein metabolic process (GO:0032270)	1.75	0.000175	0.00983
protein localization (GO:0008104)	1.75	2.68e-05	0.00186
regulation of organelle organization (GO:0033043)	1.75	0.000855	0.0372
cellular response to chemical stimulus (GO:0070887)	1.74	6.67e-06	0.000532
positive regulation of protein metabolic process (GO:0051247)	1.74	0.000126	0.00737
catabolic process (GO:0009056)	1.74	0.000127	0.00738
nitrogen compound metabolic process (GO:0006807)	1.74	1.48e-22	1.2e-19
cellular protein metabolic process (GO:0044267)	1.73	1.35e-07	1.47e-05
regulation of nitrogen compound metabolic process (GO:0051171)	1.73	2.91e-15	9.73e-13
regulation of cellular macromolecule biosynthetic process (GO:2000112)	1.73	1.11e-09	1.8e-07
regulation of nucleobase-containing compound metabolic process (GO:0019219)	1.73	4.05e-10	7.09e-08
regulation of cell death (GO:0010941)	1.73	0.000103	0.00616
regulation of metabolic process (GO:0019222)	1.73	1.84e-17	8.31e-15
macromolecule metabolic process (GO:0043170)	1.72	8.92e-19	4.58e-16
cellular metabolic process (GO:0044237)	1.72	1.37e-23	1.5e-20
organic substance transport (GO:0071702)	1.72	6.89e-05	0.00424
regulation of RNA metabolic process (GO:0051252)	1.72	8.45e-09	1.15e-06
positive regulation of biosynthetic process (GO:0009891)	1.71	5.35e-05	0.00342
regulation of primary metabolic process (GO:0080090)	1.7	1.29e-14	3.6e-12
cellular component organization (GO:0016043)	1.7	1.85e-12	4.39e-10
regulation of macromolecule biosynthetic process (GO:0010556)	1.7	2.76e-09	4.08e-07
positive regulation of molecular function (GO:0044093)	1.68	0.000866	0.0376
positive regulation of nucleobase-containing compound metabolic process (GO:0045935)	1.68	0.000162	0.00922
positive regulation of nitrogen compound metabolic process (GO:0051173)	1.68	6.03e-07	5.52e-05
regulation of cellular metabolic process (GO:0031323)	1.68	3.31e-14	8.93e-12
regulation of biosynthetic process (GO:0009889)	1.67	2.12e-09	3.2e-07
positive regulation of cellular metabolic process (GO:0031325)	1.67	4.47e-07	4.25e-05
primary metabolic process (GO:0044238)	1.66	5.74e-21	3.4e-18
positive regulation of cellular biosynthetic process (GO:0031328)	1.66	0.0002	0.011
regulation of cellular biosynthetic process (GO:0031326)	1.65	1.18e-08	1.52e-06
organic substance metabolic process (GO:0071704)	1.64	5.5e-21	3.39e-18
multi-organism process (GO:0051704)	1.61	0.000448	0.0214
metabolic process (GO:0008152)	1.6	4.23e-21	2.83e-18
organonitrogen compound metabolic process (GO:1901564)	1.6	7.53e-09	1.06e-06
negative regulation of biological process (GO:0048519)	1.55	1.19e-08	1.52e-06
negative regulation of cellular process (GO:0048523)	1.55	1.16e-07	1.29e-05
regulation of molecular function (GO:0065009)	1.51	0.000567	0.0263
regulation of biological quality (GO:0065008)	1.51	2.56e-05	0.00181
protein metabolic process (GO:0019538)	1.5	2.28e-05	0.00163
positive regulation of cellular process (GO:0048522)	1.5	1.31e-07	1.44e-05
positive regulation of biological process (GO:0048518)	1.5	2.11e-08	2.57e-06
regulation of transcription, DNA-templated (GO:0006355)	1.42	0.000907	0.0392
regulation of nucleic acid-templated transcription (GO:1903506)	1.41	0.000943	0.0402
regulation of RNA biosynthetic process (GO:2001141)	1.41	0.000963	0.0407
developmental process (GO:0032502)	1.3	0.000799	0.0355
cellular process (GO:0009987)	1.3	1.19e-16	4.46e-14
regulation of biological process (GO:0050789)	1.16	0.00091	0.0392
biological regulation (GO:0065007)	1.15	0.00108	0.0451
cell communication (GO:0007154)	0.53	2.11e-08	2.56e-06
signaling (GO:0023052)	0.52	8.07e-09	1.11e-06
signal transduction (GO:0007165)	0.51	2.66e-08	3.15e-06
system process (GO:0003008)	0.43	2.55e-06	0.000218
nervous system process (GO:0050877)	0.31	1.49e-07	1.61e-05
sensory perception (GO:0007600)	0.17	1.61e-09	2.56e-07
G-protein coupled receptor signaling pathway (GO:0007186)	0.08	1.85e-12	4.46e-10
pattern specification process (GO:0007389)	< 0.01	0.000316	0.0159
sensory perception of smell (GO:0007608)	< 0.01	6.01e-10	1.03e-07
sensory perception of chemical stimulus (GO:0007606)	< 0.01	1.16e-12	2.83e-10
