# Supplementary material for: DDX5 plays essential transcriptional and post-transcriptional roles in the maintenance and function of spermatogonia
Source: Nat Commun. 2019 May 23;10:2278. doi: 10.1038/s41467-019-09972-7 (PMC6533336; doi:10.1038/s41467-019-09972-7)
Supplement: Supplementary file 9 — Supplementary Data 6 [file 41467_2019_9972_MOESM9_ESM.xlsx]

## Sheet: Supplementary Data 6
Supplementary Data 6. Differential Splicing Analysis by MISO (Control vs. Ddx5 KO RNA-seq)
Cassette Exon
Gene ID	Event Name	Control Pos Mean	Control CI Low	Control CI High	KO Pos Mean	KO CI Low	KO CI High	Difference	Bayes Factor
ENSMUSG00000022558	chr15:76432149:76432295:+@chr15:76432372:76432398:+@chr15:76433274:76433396:+	0.85	0.74	0.94	0.49	0.33	0.65	0.36	86.99
ENSMUSG00000022307	chr15:41825890:41826052:+@chr15:41848670:41848750:+@chr15:41850459:41850584:+	0.15	0.09	0.21	0.41	0.28	0.55	-0.26	89.65
ENSMUSG00000089715, ENSMUSG00000089837, ENSMUSG00000022421	chr15:79833702:79833767:-@chr15:79833512:79833578:-@chr15:79826141:79828924:-	0.54	0.36	0.77	0.19	0.09	0.32	0.35	19.3
ENSMUSG00000047888	chr15:80878867:80881206:+@chr15:80882944:80883102:+@chr15:80884207:80884382:+	0.62	0.56	0.68	0.22	0.17	0.27	0.4	1000000000000
ENSMUSG00000046897	chr15:102204571:102205086:+@chr15:102205229:102205305:+@chr15:102207771:102207920:+	0.6	0.54	0.66	0.35	0.29	0.41	0.25	8759484338
ENSMUSG00000063765	chr15:81693534:81695243:-@chr15:81692987:81693153:-@chr15:81692108:81692306:-	0.53	0.32	0.74	0.11	0.02	0.26	0.42	17.56
ENSMUSG00000033075	chr15:98082243:98082327:-@chr15:98076912:98077042:-@chr15:98076550:98076709:-	0.27	0.2	0.36	0.06	0.03	0.1	0.21	3.45737e+08
ENSMUSG00000023051	chr15:102519122:102519291:+@chr15:102520475:102520577:+@chr15:102521138:102521213:+	0.89	0.81	0.95	0.61	0.48	0.75	0.28	418.38
ENSMUSG00000042303	chr15:81008289:81008434:+@chr15:81008684:81008908:+@chr15:81009224:81009278:+	0.96	0.88	1	0.73	0.57	0.86	0.23	12.69
ENSMUSG00000022568	chr15:76050050:76050112:-@chr15:76049457:76049540:-@chr15:76049203:76049301:-	0.46	0.37	0.56	0.12	0.08	0.17	0.34	1000000000000
ENSMUSG00000009585	chr15:79898111:79898225:+@chr15:79899020:79899118:+@chr15:79905444:79905600:+	0.76	0.6	0.92	0.36	0.25	0.5	0.4	917.26
ENSMUSG00000042632	chr15:79328210:79328371:-@chr15:79327635:79327714:-@chr15:79317761:79318010:-	0.45	0.31	0.59	0.83	0.58	0.98	-0.38	12.48
ENSMUSG00000022420	chr15:79774359:79774467:-@chr15:79765787:79765853:-@chr15:79764816:79765021:-	0.32	0.25	0.39	0.57	0.47	0.67	-0.25	656.34
ENSMUSG00000042524	chr15:79738520:79738660:-@chr15:79737473:79737568:-@chr15:79737066:79737159:-	0.65	0.54	0.75	0.09	0.04	0.17	0.56	1000000000000
ENSMUSG00000003352	chr15:98640686:98640750:+@chr15:98640959:98640978:+@chr15:98641177:98641257:+	0.72	0.46	0.92	0.17	0.04	0.36	0.55	112.07
ENSMUSG00000022434	chr15:85037062:85037244:+@chr15:85038772:85038964:+@chr15:85044780:85044835:+	0.4	0.28	0.55	0.16	0.1	0.24	0.24	42.32
ENSMUSG00000041815	chr15:83138132:83138522:-@chr15:83137468:83137554:-@chr15:83135294:83135389:-	0.64	0.61	0.67	0.91	0.88	0.93	-0.27	1000000000000
ENSMUSG00000023051	chr15:102519122:102519291:+@chr15:102520475:102520577:+@chr15:102521121:102521213:+	0.82	0.77	0.87	0.54	0.48	0.61	0.28	1000000000000
ENSMUSG00000064210	chr15:95790843:95791056:+@chr15:95830644:95830706:+@chr15:95864225:95864307:+	0.09	0.02	0.23	0.54	0.32	0.75	-0.45	1869.27
ENSMUSG00000024561	chr18:74275343:74275417:+@chr18:74275904:74276071:+@chr18:74276407:74276715:+	0.5	0.4	0.6	0.1	0.06	0.15	0.4	1000000000000
ENSMUSG00000024378	chr18:33206120:33206246:-@chr18:33205221:33205325:-@chr18:33201421:33203815:-	0.33	0.26	0.41	0.66	0.6	0.72	-0.33	1000000000000
ENSMUSG00000037013	chr18:14655027:14655180:-@chr18:14651023:14651244:-@chr18:14640956:14641123:-	0.94	0.91	0.97	0.68	0.62	0.74	0.26	1000000000000
ENSMUSG00000024498	chr18:42530648:42530890:+@chr18:42535085:42535147:+@chr18:42536178:42536378:+	0.51	0.46	0.56	0.13	0.1	0.16	0.38	1000000000000
ENSMUSG00000024613	chr18:60832427:60832624:-@chr18:60832166:60832309:-@chr18:60831774:60831995:-	0.89	0.84	0.93	0.52	0.46	0.59	0.37	1000000000000
ENSMUSG00000021287	chr12:111813825:111813841:-@chr12:111812061:111812219:-@chr12:111810858:111810995:-	0.85	0.62	0.99	0.32	0.16	0.55	0.53	1028.15
ENSMUSG00000020564	chr12:33362973:33363094:+@chr12:33364385:33364690:+@chr12:33366972:33367914:+	0.07	0.02	0.16	0.39	0.22	0.58	-0.32	65.03
NA	chr12:112611410:112612036:+@chr12:112612548:112612604:+@chr12:112614895:112615557:+	0.23	0.15	0.32	0.59	0.48	0.7	-0.36	109064
ENSMUSG00000057469	chr12:16810965:16811315:+@chr12:16813847:16813912:+@chr12:16816400:16816454:+	0.37	0.29	0.45	0.66	0.51	0.81	-0.29	25.63
ENSMUSG00000012609	chr12:86012648:86012862:+@chr12:86020521:86020603:+@chr12:86053143:86053760:+	0.71	0.62	0.79	0.44	0.34	0.54	0.27	540.97
ENSMUSG00000035597	chr12:65043232:65043357:+@chr12:65043543:65043611:+@chr12:65043715:65043877:+	0.89	0.69	0.99	0.47	0.26	0.72	0.42	14.37
ENSMUSG00000021271	chr12:110855000:110855872:+@chr12:110860796:110861023:+@chr12:110863964:110864056:+	0.13	0.08	0.2	0.41	0.32	0.51	-0.28	10987.3
ENSMUSG00000079036	chr12:87441643:87441780:-@chr12:87441271:87441343:-@chr12:87440306:87440414:-	0.5	0.36	0.66	0.16	0.06	0.33	0.34	28.44
NA	chr12:101082451:101084025:+@chr12:101084284:101084499:+@chr12:101088042:101088927:+	0.09	0.06	0.15	0.29	0.22	0.38	-0.2	1220.59
ENSMUSG00000064215	chr12:103435422:103435573:+@chr12:103436563:103436682:+@chr12:103439401:103439562:+	0.8	0.72	0.87	0.49	0.42	0.57	0.31	1000000000000
ENSMUSG00000037686	chr12:112122944:112123039:+@chr12:112123290:112123453:+@chr12:112124810:112124896:+	0.67	0.43	0.89	0.14	0.06	0.27	0.53	1647.79
ENSMUSG00000021098	chr12:72898487:72898533:-@chr12:72894984:72895045:-@chr12:72892804:72892979:-	0.87	0.73	0.97	0.39	0.28	0.51	0.48	1.69809e+08
ENSMUSG00000015357	chr9:65310152:65310311:+@chr9:65312098:65312139:+@chr9:65316644:65316820:+	0.55	0.47	0.62	0.24	0.17	0.32	0.31	3.42823e+08
ENSMUSG00000025646	chr9:109061110:109061201:-@chr9:109060629:109060709:-@chr9:109060263:109060512:-	0.95	0.87	0.99	0.61	0.46	0.75	0.34	40744.8
ENSMUSG00000032376	chr9:66543946:66544028:-@chr9:66542513:66542613:-@chr9:66540062:66540175:-	0.96	0.87	0.99	0.52	0.38	0.68	0.44	246072000000
ENSMUSG00000038060	chr9:119128500:119128658:+@chr9:119129999:119130138:+@chr9:119134469:119134622:+	0.36	0.22	0.52	0.07	0.02	0.18	0.29	100.91
ENSMUSG00000032411	chr9:96232682:96232748:+@chr9:96247050:96247088:+@chr9:96273839:96273942:+	0.2	0.05	0.4	0.79	0.47	0.99	-0.59	54.88
ENSMUSG00000042790	chr9:45867500:45867632:-@chr9:45866947:45867051:-@chr9:45866566:45866661:-	0.23	0.19	0.29	0.47	0.38	0.56	-0.24	7783.2
ENSMUSG00000025893	chr9:4309743:4309934:+@chr9:4313702:4313806:+@chr9:4316827:4317071:+	0.14	0.09	0.21	0.51	0.4	0.62	-0.37	1000000000000
NA	chr9:19629097:19629206:+@chr9:19632334:19632388:+@chr9:19641066:19641254:+	0.87	0.73	0.95	0.5	0.31	0.68	0.37	71.59
ENSMUSG00000061536	chr9:121695534:121695742:-@chr9:121692910:121693073:-@chr9:121690236:121690415:-	0.78	0.69	0.86	0.42	0.3	0.56	0.36	1351.38
ENSMUSG00000032180	chr9:21509994:21510186:-@chr9:21509289:21509351:-@chr9:21508931:21509114:-	0.96	0.89	0.99	0.76	0.67	0.85	0.2	165.75
ENSMUSG00000025786	chr9:123100263:123100592:-@chr9:123089032:123089156:-@chr9:123084214:123084310:-	0.84	0.77	0.88	0.53	0.46	0.6	0.31	1000000000000
NA	chr9:13246979:13247021:+@chr9:13249259:13249342:+@chr9:13252071:13252798:+	0.11	0.02	0.32	0.72	0.44	0.96	-0.61	1666.05
ENSMUSG00000033543	chr9:70016819:70016923:+@chr9:70017073:70017191:+@chr9:70019389:70019515:+	0.28	0.19	0.38	0.06	0.03	0.11	0.22	82.12
ENSMUSG00000032185	chr9:21587508:21587585:+@chr9:21587851:21587919:+@chr9:21588049:21589465:+	0.93	0.89	0.97	0.6	0.52	0.69	0.33	1000000000000
NA	chr9:48493407:48493494:-@chr9:48490844:48490938:-@chr9:48488697:48489988:-	0.88	0.8	0.93	0.63	0.56	0.7	0.25	1.18618e+08
ENSMUSG00000032376	chr9:66543946:66544028:-@chr9:66542513:66542626:-@chr9:66540062:66540175:-	0.98	0.94	1	0.78	0.68	0.87	0.2	424306
ENSMUSG00000035382	chr9:45926734:45926828:+@chr9:45927037:45927118:+@chr9:45927575:45927668:+	0.42	0.25	0.63	0.86	0.58	0.98	-0.44	16.39
ENSMUSG00000025893	chr9:4309743:4309934:+@chr9:4313697:4313806:+@chr9:4316827:4317071:+	0.07	0.03	0.12	0.38	0.27	0.5	-0.31	1000000000000
ENSMUSG00000032612	chr9:108384807:108384956:+@chr9:108388277:108388380:+@chr9:108390980:108391068:+	0.88	0.83	0.93	0.49	0.39	0.61	0.39	1000000000000
ENSMUSG00000041977	chr3:87733148:87733504:+@chr3:87734424:87734552:+@chr3:87735345:87735571:+	0.35	0.31	0.4	0.15	0.11	0.2	0.2	1000000000000
ENSMUSG00000041977	chr3:87717424:87717520:+@chr3:87722357:87722483:+@chr3:87725479:87725658:+	0.98	0.95	1	0.55	0.42	0.69	0.43	1000000000000
ENSMUSG00000038975	chr3:153910261:153910366:-@chr3:153910064:153910161:-@chr3:153909546:153909598:-	0.58	0.39	0.76	0.91	0.73	0.99	-0.33	11.9
ENSMUSG00000004896	chr3:87927563:87927755:-@chr3:87927055:87927117:-@chr3:87926731:87926874:-	0.92	0.83	0.98	0.65	0.58	0.73	0.27	697.3
ENSMUSG00000028078	chr3:86793817:86793913:-@chr3:86793219:86793299:-@chr3:86791995:86792111:-	0.7	0.55	0.85	0.93	0.83	0.99	-0.23	12.26
ENSMUSG00000028256	chr3:145144312:145144416:+@chr3:145146763:145146921:+@chr3:145148531:145148616:+	0.14	0.04	0.3	0.64	0.33	0.93	-0.5	22.14
ENSMUSG00000042766	chr3:89237617:89237919:-@chr3:89236303:89236600:-@chr3:89234177:89235292:-	0.34	0.27	0.42	0.11	0.07	0.17	0.23	174719000000
ENSMUSG00000038777	chr3:95171558:95171602:+@chr3:95171791:95171886:+@chr3:95172255:95173316:+	0.69	0.51	0.85	0.24	0.08	0.51	0.45	10.2
ENSMUSG00000028163	chr3:135590316:135590488:-@chr3:135589327:135589504:-@chr3:135584655:135585515:-	0.93	0.86	0.98	0.69	0.6	0.78	0.24	2.24082e+06
ENSMUSG00000051278	chr3:127583584:127584170:+@chr3:127584656:127584794:+@chr3:127586019:127586203:+	0.82	0.7	0.92	0.5	0.38	0.62	0.32	35.19
ENSMUSG00000042520	chr3:90034065:90034177:-@chr3:90031296:90031370:-@chr3:90028325:90028377:-	0.26	0.18	0.35	0.01	0	0.02	0.25	1000000000000
ENSMUSG00000027699	chr3:27148993:27149072:-@chr3:27148795:27148887:-@chr3:27146837:27147019:-	0.34	0.26	0.45	0.14	0.09	0.21	0.2	26.42
ENSMUSG00000048997	chr3:108210345:108210934:-@chr3:108208917:108209095:-@chr3:108208440:108208505:-	0.8	0.68	0.92	0.47	0.33	0.64	0.33	36.54
ENSMUSG00000027506	chr3:8944611:8944712:-@chr3:8936439:8936480:-@chr3:8934992:8935040:-	0.64	0.31	0.94	0.08	0.02	0.22	0.56	26.19
ENSMUSG00000042520	chr3:90034065:90034177:-@chr3:90031311:90031370:-@chr3:90028325:90028377:-	0.45	0.35	0.55	0.01	0	0.03	0.44	1000000000000
NA	chr3:34064119:34064319:+@chr3:34068161:34068252:+@chr3:34068917:34069344:+	0.76	0.73	0.78	0.53	0.5	0.56	0.23	1000000000000
ENSMUSG00000001419	chr3:88167515:88167734:+@chr3:88168038:88168344:+@chr3:88168632:88169167:+	0.92	0.89	0.95	0.5	0.44	0.55	0.42	1000000000000
ENSMUSG00000004896	chr3:87926731:87926874:-@chr3:87924947:87925431:-@chr3:87924344:87924528:-	0.91	0.82	0.97	0.44	0.37	0.52	0.47	1000000000000
ENSMUSG00000063052	chr3:158040441:158040622:+@chr3:158041620:158041659:+@chr3:158043561:158043690:+	0.3	0.19	0.43	0.59	0.42	0.77	-0.29	10.54
ENSMUSG00000007888	chr8:70503305:70503492:+@chr8:70503597:70503639:+@chr8:70503821:70504081:+	0.91	0.87	0.95	0.69	0.66	0.73	0.22	1000000000000
ENSMUSG00000025521	chr8:64959345:64959609:+@chr8:64964198:64964332:+@chr8:64965539:64965641:+	0.95	0.91	0.99	0.66	0.56	0.76	0.29	4.94625e+06
ENSMUSG00000000738, ENSMUSG00000092329	chr8:123093591:123093747:+@chr8:123094474:123094640:+@chr8:123095158:123095235:+	0.63	0.51	0.75	0.34	0.24	0.45	0.29	63.52
ENSMUSG00000046691	chr8:106893501:106893593:-@chr8:106887301:106887356:-@chr8:106883863:106886526:-	0.52	0.41	0.64	0.78	0.7	0.86	-0.26	145.21
NA	chr8:70493156:70493400:+@chr8:70498597:70498878:+@chr8:70499093:70499222:+	0.81	0.7	0.92	0.56	0.48	0.64	0.25	324.66
NA	chr8:78821048:78821152:-@chr8:78819987:78820085:-@chr8:78812976:78813080:-	0.74	0.66	0.81	0.48	0.41	0.56	0.26	744418
ENSMUSG00000013878	chr8:26120440:26120563:+@chr8:26123847:26123987:+@chr8:26125904:26125979:+	0.96	0.86	1	0.65	0.53	0.77	0.31	327.36
ENSMUSG00000070056	chr8:35664668:35664794:+@chr8:35671722:35671831:+@chr8:35676730:35679449:+	0.18	0.09	0.29	0.47	0.34	0.64	-0.29	49.63
ENSMUSG00000008129	chr8:84161213:84161291:+@chr8:84162300:84162404:+@chr8:84166581:84167690:+	0.56	0.43	0.69	0.33	0.24	0.42	0.23	10.45
ENSMUSG00000046691	chr8:106887301:106887356:-@chr8:106886920:106887037:-@chr8:106883863:106886526:-	0.58	0.51	0.64	0.19	0.15	0.23	0.39	1000000000000
ENSMUSG00000003847	chr8:107324639:107324764:+@chr8:107338295:107338356:+@chr8:107338809:107339367:+	0.47	0.4	0.54	0.19	0.13	0.27	0.28	1000000000000
ENSMUSG00000035439	chr8:71272284:71272590:-@chr8:71269226:71269284:-@chr8:71263052:71263104:-	0.93	0.84	0.99	0.58	0.48	0.68	0.35	4.65863e+08
ENSMUSG00000007610	chr8:71490335:71490537:+@chr8:71490895:71490967:+@chr8:71491066:71491209:+	0.56	0.45	0.69	0.33	0.24	0.43	0.23	17.57
ENSMUSG00000031951	chr8:111933360:111933529:-@chr8:111926846:111926925:-@chr8:111918828:111918956:-	0.45	0.28	0.65	0.05	0.01	0.14	0.4	2591.8
ENSMUSG00000046691	chr8:106893501:106893593:-@chr8:106886920:106887037:-@chr8:106883863:106886526:-	0.45	0.38	0.53	0.19	0.15	0.24	0.26	1000000000000
ENSMUSG00000046691	chr8:106887301:106887356:-@chr8:106886920:106887051:-@chr8:106883863:106886526:-	0.37	0.31	0.43	0.15	0.12	0.19	0.22	1000000000000
ENSMUSG00000007888	chr8:70503305:70503492:+@chr8:70503592:70503639:+@chr8:70503821:70504081:+	0.81	0.74	0.88	0.56	0.52	0.61	0.25	1000000000000
ENSMUSG00000031505	chr8:11510227:11510347:+@chr8:11511877:11511997:+@chr8:11512895:11513286:+	0.57	0.48	0.67	0.29	0.2	0.39	0.28	313.64
ENSMUSG00000038365	chr8:13935146:13935289:+@chr8:13938922:13938948:+@chr8:13939563:13940521:+	0.08	0.05	0.12	0.31	0.24	0.41	-0.23	8.33519e+06
ENSMUSG00000004994	chr8:84260294:84260466:-@chr8:84259113:84259251:-@chr8:84257795:84258926:-	0.88	0.82	0.93	0.66	0.58	0.74	0.22	2.04178e+06
ENSMUSG00000038005	chr8:60893701:60893860:+@chr8:60895461:60895650:+@chr8:60896738:60896836:+	0.86	0.77	0.94	0.65	0.53	0.75	0.21	10.77
ENSMUSG00000031967, ENSMUSG00000092329	chr8:123498588:123498698:+@chr8:123499992:123500107:+@chr8:123501233:123501433:+	0.79	0.71	0.85	0.49	0.38	0.6	0.3	10265.8
ENSMUSG00000031767	chr8:114133579:114133700:+@chr8:114136338:114136491:+@chr8:114147895:114148053:+	0.93	0.79	1	0.58	0.43	0.74	0.35	1391.01
ENSMUSG00000036054	chr8:70260469:70260589:+@chr8:70261231:70261317:+@chr8:70262871:70263105:+	0.75	0.66	0.84	0.52	0.42	0.61	0.23	102.65
ENSMUSG00000038143	chr8:47191839:47194104:-@chr8:47191633:47191686:-@chr8:47180048:47186572:-	0.13	0.07	0.22	0.55	0.36	0.72	-0.42	1220.34
ENSMUSG00000029534	chr6:17848004:17848079:+@chr6:17850357:17850425:+@chr6:17852258:17852412:+	0.12	0.03	0.27	0.65	0.41	0.89	-0.53	677.61
ENSMUSG00000029676	chr6:25800284:25800510:-@chr6:25798009:25798055:-@chr6:25794560:25794674:-	0.67	0.58	0.75	0.44	0.34	0.54	0.23	49.51
ENSMUSG00000089862	chr6:8373906:8373967:+@chr6:8401077:8401154:+@chr6:8426971:8427185:+	0.58	0.34	0.84	0.11	0.01	0.33	0.47	23.51
ENSMUSG00000030035	chr6:83121203:83121461:-@chr6:83120772:83120873:-@chr6:83120185:83120287:-	0.74	0.64	0.83	0.5	0.39	0.62	0.24	25.2
ENSMUSG00000030309	chr6:148870613:148870656:-@chr6:148868989:148869645:-@chr6:148865830:148865952:-	0.84	0.73	0.92	0.64	0.55	0.72	0.2	10.73
ENSMUSG00000045962	chr6:119956071:119956196:-@chr6:119953771:119954232:-@chr6:119952685:119952969:-	0.21	0.19	0.24	0.41	0.37	0.45	-0.2	1000000000000
ENSMUSG00000068250	chr6:149188606:149188712:-@chr6:149184992:149185124:-@chr6:149183394:149183538:-	0.95	0.84	0.99	0.61	0.48	0.74	0.34	168.81
ENSMUSG00000029810	chr6:48840996:48841374:-@chr6:48840361:48840453:-@chr6:48838172:48838365:-	0.27	0.18	0.39	0.54	0.42	0.65	-0.27	45.36
ENSMUSG00000059022	chr6:29485003:29485175:-@chr6:29484811:29484922:-@chr6:29484615:29484716:-	0.39	0.28	0.5	0.13	0.05	0.24	0.26	13.43
ENSMUSG00000029670	chr6:21949615:21949793:+@chr6:21950038:21950109:+@chr6:21952129:21952229:+	0.57	0.48	0.67	0.06	0.02	0.13	0.51	1000000000000
ENSMUSG00000016487	chr6:147012455:147012518:+@chr6:147012918:147012947:+@chr6:147016222:147016393:+	0.53	0.42	0.65	0.19	0.12	0.27	0.34	246731
ENSMUSG00000030269	chr6:113269732:113269870:+@chr6:113270522:113270701:+@chr6:113277790:113277945:+	0.98	0.95	0.99	0.74	0.66	0.82	0.24	1000000000000
ENSMUSG00000052337	chr6:71851772:71851880:+@chr6:71852763:71852867:+@chr6:71856912:71857048:+	0.82	0.76	0.88	0.56	0.49	0.63	0.26	795585000000
ENSMUSG00000033788	chr6:84063321:84063435:+@chr6:84064471:84064563:+@chr6:84064876:84065087:+	0.8	0.62	0.93	0.15	0.03	0.38	0.65	36794679580
ENSMUSG00000086021	chr6:147243639:147243801:-@chr6:147243001:147243043:-@chr6:147242527:147242864:-	0.74	0.49	0.93	0.16	0.05	0.33	0.58	4884.69
ENSMUSG00000045962	chr6:119956071:119956196:-@chr6:119952685:119952969:-@chr6:119951898:119951995:-	0.98	0.94	1	0.78	0.67	0.89	0.2	276.99
ENSMUSG00000052337	chr6:71851772:71851880:+@chr6:71852766:71852867:+@chr6:71856912:71857048:+	0.76	0.68	0.84	0.46	0.39	0.54	0.3	7624724610
ENSMUSG00000030254	chr6:112665278:112665338:-@chr6:112664096:112664173:-@chr6:112649595:112649837:-	0.16	0.11	0.21	0.41	0.31	0.53	-0.25	92320.4
ENSMUSG00000029782	chr6:30487375:30487448:-@chr6:30482857:30482985:-@chr6:30479057:30481137:-	0.91	0.79	0.99	0.49	0.26	0.73	0.42	105.33
ENSMUSG00000030035	chr6:83121203:83121461:-@chr6:83120185:83120873:-@chr6:83119868:83120044:-	0.55	0.45	0.66	0.33	0.25	0.41	0.22	25.07
ENSMUSG00000030061	chr6:97205533:97205642:-@chr6:97205306:97205347:-@chr6:97203474:97203594:-	0.73	0.62	0.83	0.36	0.24	0.49	0.37	352045
ENSMUSG00000004980	chr6:51463411:51463493:-@chr6:51461920:51462055:-@chr6:51460932:51461433:-	0.87	0.77	0.95	0.62	0.54	0.69	0.25	137.75
ENSMUSG00000052337	chr6:71851772:71851880:+@chr6:71852730:71852867:+@chr6:71856912:71857048:+	0.77	0.7	0.84	0.44	0.37	0.52	0.33	1000000000000
ENSMUSG00000029767	chr6:29356471:29356697:+@chr6:29361294:29361487:+@chr6:29361560:29361753:+	0.37	0.34	0.39	0.57	0.54	0.61	-0.2	1000000000000
ENSMUSG00000040242	chr6:146589894:146590036:+@chr6:146592634:146592747:+@chr6:146595176:146595289:+	0.41	0.35	0.47	0.69	0.63	0.75	-0.28	1000000000000
ENSMUSG00000030035	chr6:83121203:83121461:-@chr6:83120185:83120876:-@chr6:83119868:83120044:-	0.67	0.56	0.78	0.4	0.32	0.51	0.27	17.45
ENSMUSG00000040250	chr6:146550639:146550774:-@chr6:146550087:146550164:-@chr6:146549632:146549985:-	0.43	0.36	0.51	0.71	0.63	0.8	-0.28	1000000000000
NA	chr6:85447936:85448045:-@chr6:85447521:85447688:-@chr6:85446785:85447297:-	0.84	0.76	0.91	0.38	0.31	0.45	0.46	1000000000000
ENSMUSG00000037936	chr5:125283899:125284045:-@chr5:125281105:125281233:-@chr5:125277087:125277865:-	0.22	0.19	0.25	0.46	0.41	0.51	-0.24	1000000000000
ENSMUSG00000043940	chr5:101882423:101882650:-@chr5:101878006:101878059:-@chr5:101875841:101876009:-	0.54	0.45	0.62	0.18	0.11	0.26	0.36	1.12552e+06
ENSMUSG00000039917	chr5:135632654:135632918:+@chr5:135635104:135635227:+@chr5:135635995:135636402:+	0.31	0.24	0.4	0.08	0.04	0.13	0.23	1000000000000
ENSMUSG00000039917	chr5:135632654:135632918:+@chr5:135635104:135635223:+@chr5:135635995:135636402:+	0.4	0.32	0.49	0.14	0.09	0.2	0.26	410101
ENSMUSG00000004952	chr5:136101244:136101689:+@chr5:136101945:136102057:+@chr5:136102235:136102427:+	0.95	0.85	0.99	0.44	0.27	0.61	0.51	1000000000000
ENSMUSG00000029208	chr5:69561654:69561857:+@chr5:69564524:69564647:+@chr5:69565430:69565562:+	0.92	0.78	0.99	0.6	0.45	0.74	0.32	49.05
ENSMUSG00000035266	chr5:100796354:100797062:-@chr5:100792664:100792842:-@chr5:100791777:100791977:-	0.45	0.34	0.57	0.89	0.72	0.99	-0.44	5269.55
ENSMUSG00000039477	chr5:142765051:142765187:-@chr5:142764769:142764897:-@chr5:142762990:142763161:-	0.63	0.51	0.76	0.38	0.29	0.5	0.25	10.77
ENSMUSG00000045438	chr5:139345072:139345166:-@chr5:139343121:139343232:-@chr5:139342563:139342674:-	0.03	0.01	0.06	0.27	0.12	0.51	-0.24	22.78
ENSMUSG00000072591	chr5:128585272:128585406:-@chr5:128584164:128584296:-@chr5:128579130:128579285:-	0.75	0.5	0.94	0.28	0.11	0.53	0.47	11.11
ENSMUSG00000029127	chr5:38216447:38216613:-@chr5:38213308:38214064:-@chr5:38210618:38210664:-	0.19	0.12	0.31	0.68	0.37	0.92	-0.49	17.92
ENSMUSG00000029328	chr5:100036104:100036195:-@chr5:100035635:100035739:-@chr5:100033579:100034984:-	0.25	0.22	0.28	0.46	0.42	0.51	-0.21	1000000000000
ENSMUSG00000036817	chr5:139226706:139226885:+@chr5:139229753:139229944:+@chr5:139233471:139233569:+	0.69	0.58	0.8	0.92	0.8	1	-0.23	10.65
ENSMUSG00000036817	chr5:139226706:139226885:+@chr5:139230773:139230838:+@chr5:139233471:139233569:+	0.25	0.15	0.38	0.76	0.46	0.96	-0.51	255.97
ENSMUSG00000042605	chr5:121802948:121803080:+@chr5:121806222:121806275:+@chr5:121810851:121810996:+	0.29	0.22	0.36	0.54	0.44	0.65	-0.25	1453.63
ENSMUSG00000038126	chr5:124324874:124325137:-@chr5:124320845:124320954:-@chr5:124316082:124316171:-	0.95	0.84	0.99	0.43	0.26	0.6	0.52	87472436851
ENSMUSG00000007812	chr5:145235306:145235391:+@chr5:145235737:145235863:+@chr5:145237050:145238322:+	0.89	0.81	0.95	0.35	0.24	0.46	0.54	1000000000000
ENSMUSG00000029165	chr5:30904703:30904815:+@chr5:30905018:30905155:+@chr5:30905631:30905761:+	0.19	0.11	0.32	0.68	0.42	0.9	-0.49	159.99
ENSMUSG00000016510	chr5:146963712:146963797:-@chr5:146963221:146963380:-@chr5:146958825:146959276:-	0.18	0.1	0.27	0.5	0.36	0.68	-0.32	1738.71
ENSMUSG00000029130	chr5:29206696:29206804:+@chr5:29224117:29224284:+@chr5:29225043:29225291:+	0.58	0.42	0.75	0.26	0.13	0.43	0.32	11.56
ENSMUSG00000029344	chr5:112276707:112276771:+@chr5:112303900:112303971:+@chr5:112307566:112308477:+	0.95	0.91	0.99	0.71	0.65	0.77	0.24	1000000000000
ENSMUSG00000041890	chr5:114739033:114739281:-@chr5:114737348:114737437:-@chr5:114733861:114733943:-	0.12	0.08	0.16	0.36	0.29	0.47	-0.24	4081545350
ENSMUSG00000079109	chr5:143925221:143926073:+@chr5:143928099:143928266:+@chr5:143928942:143929042:+	0.93	0.86	0.99	0.32	0.26	0.39	0.61	1000000000000
ENSMUSG00000038126	chr5:124324874:124325137:-@chr5:124320845:124320998:-@chr5:124316082:124316171:-	0.94	0.84	1	0.55	0.39	0.73	0.39	24720.4
ENSMUSG00000029127	chr5:38216447:38216613:-@chr5:38213308:38214064:-@chr5:38205889:38205962:-	0.26	0.16	0.43	0.67	0.4	0.89	-0.41	16.82
ENSMUSG00000042508	chr5:9127957:9128108:-@chr5:9126540:9126749:-@chr5:9124442:9124527:-	0.35	0.28	0.43	0.14	0.1	0.18	0.21	4752883831
ENSMUSG00000029505	chr5:110701621:110701790:-@chr5:110700522:110700764:-@chr5:110698752:110698916:-	0.66	0.59	0.73	0.35	0.29	0.42	0.31	1000000000000
ENSMUSG00000037995	chr1:172484281:172484546:+@chr1:172484782:172484970:+@chr1:172489513:172489665:+	0.91	0.84	0.96	0.54	0.41	0.67	0.37	1000000000000
ENSMUSG00000026113	chr1:37379922:37380060:+@chr1:37383339:37383371:+@chr1:37387698:37387870:+	0.78	0.61	0.92	0.31	0.11	0.55	0.47	29.74
ENSMUSG00000026464	chr1:133661237:133661380:-@chr1:133655345:133655398:-@chr1:133653973:133654032:-	0.71	0.52	0.88	0.25	0.13	0.41	0.46	168.04
ENSMUSG00000025958	chr1:64532804:64533020:+@chr1:64550849:64550970:+@chr1:64558503:64558649:+	0.94	0.88	0.98	0.67	0.53	0.8	0.27	129.79
ENSMUSG00000026188	chr1:72284373:72284466:+@chr1:72292920:72293045:+@chr1:72297770:72298178:+	0.34	0.2	0.51	0.06	0.01	0.13	0.28	67.66
ENSMUSG00000026489	chr1:180178883:180179284:-@chr1:180178577:180178643:-@chr1:180174251:180174325:-	0.86	0.8	0.93	0.55	0.43	0.68	0.31	1060.32
ENSMUSG00000043467	chr1:161031805:161032764:-@chr1:161029642:161029741:-@chr1:161017756:161020406:-	0.98	0.92	1	0.69	0.58	0.79	0.29	66932779304
ENSMUSG00000026436	chr1:132019350:132019466:+@chr1:132023553:132023838:+@chr1:132031564:132032612:+	0.68	0.6	0.77	0.91	0.79	1	-0.23	15.14
ENSMUSG00000026277	chr1:93625461:93625606:-@chr1:93625034:93625148:-@chr1:93624553:93624624:-	0.9	0.85	0.94	0.58	0.48	0.69	0.32	1000000000000
ENSMUSG00000032883	chr1:78657825:78658103:+@chr1:78681593:78682010:+@chr1:78688237:78688414:+	0.95	0.87	1	0.72	0.65	0.78	0.23	156120
ENSMUSG00000026074	chr1:40000624:40000749:+@chr1:40001430:40001591:+@chr1:40004807:40004913:+	0.46	0.38	0.55	0.25	0.19	0.3	0.21	113896
NA	chr1:162676691:162676817:-@chr1:162674099:162674151:-@chr1:162671785:162673656:-	0.35	0.31	0.39	0.15	0.12	0.19	0.2	1000000000000
ENSMUSG00000026193	chr1:71615360:71615551:-@chr1:71613763:71614035:-@chr1:71612468:71612650:-	0.76	0.72	0.8	0.5	0.46	0.54	0.26	1000000000000
ENSMUSG00000026319	chr1:105735923:105736022:+@chr1:105740435:105740517:+@chr1:105741013:105741095:+	0.58	0.3	0.86	0.07	0.03	0.16	0.51	7457.96
ENSMUSG00000026566	chr1:165604610:165604742:-@chr1:165601750:165601855:-@chr1:165592181:165593677:-	0.5	0.46	0.53	0.74	0.69	0.78	-0.24	1000000000000
NA	chr1:36558016:36558381:-@chr1:36556803:36556929:-@chr1:36555932:36556077:-	0.5	0.26	0.73	0.08	0.01	0.23	0.42	59.43
ENSMUSG00000040363	chrX:12056344:12059190:-@chrX:12055639:12055692:-@chrX:12054969:12055155:-	0.67	0.56	0.77	0.9	0.81	0.97	-0.23	106.34
ENSMUSG00000057000	chrX:136085097:136085255:-@chrX:136081363:136081432:-@chrX:136080964:136081123:-	0.76	0.48	0.96	0.28	0.12	0.49	0.48	17.21
ENSMUSG00000046873	chrX:157598496:157598715:-@chrX:157593725:157593873:-@chrX:157591354:157591555:-	0.66	0.52	0.79	0.93	0.81	1	-0.27	72.27
ENSMUSG00000062170	chrX:68761839:68762231:+@chrX:68763932:68764009:+@chrX:68772045:68772141:+	0.79	0.73	0.84	0.57	0.51	0.63	0.22	5.13347e+08
ENSMUSG00000031310	chrX:101416909:101416981:-@chrX:101416167:101416461:-@chrX:101415761:101415938:-	0.82	0.76	0.87	0.58	0.51	0.66	0.24	327.94
ENSMUSG00000025332	chrX:152270352:152270531:+@chrX:152270694:152270831:+@chrX:152271012:152271593:+	0.88	0.81	0.94	0.31	0.23	0.41	0.57	1000000000000
NA	chrX:135742692:135742978:+@chrX:135743563:135743614:+@chrX:135744499:135744575:+	0.83	0.72	0.92	0.34	0.24	0.44	0.49	1000000000000
ENSMUSG00000000838	chrX:68705249:68705380:+@chrX:68705861:68705923:+@chrX:68708042:68708128:+	0.42	0.33	0.51	0.13	0.08	0.18	0.29	1000000000000
ENSMUSG00000059708	chrX:36636473:36636574:-@chrX:36623568:36624336:-@chrX:36618603:36618733:-	0.16	0.09	0.27	0.56	0.32	0.82	-0.4	17.36
ENSMUSG00000025862	chrX:42266086:42266275:+@chrX:42266366:42266476:+@chrX:42269381:42269507:+	0.51	0.45	0.58	0.18	0.14	0.23	0.33	1000000000000
ENSMUSG00000031105	chrX:48623580:48623828:+@chrX:48623962:48624206:+@chrX:48629252:48629345:+	0.12	0.01	0.34	0.69	0.36	0.96	-0.57	87.12
ENSMUSG00000023092	chrX:56790464:56790650:+@chrX:56791239:56791438:+@chrX:56791844:56793346:+	0.4	0.33	0.46	0.04	0.02	0.07	0.36	1000000000000
NA	chrX:135742692:135742978:+@chrX:135743442:135743522:+@chrX:135744499:135744575:+	0.36	0.23	0.51	0.12	0.07	0.19	0.24	36.91
ENSMUSG00000033737	chrX:106432758:106432864:-@chrX:106432433:106432546:-@chrX:106431287:106431436:-	0.62	0.45	0.78	0.19	0.1	0.34	0.43	78.2
ENSMUSG00000031310	chrX:101419698:101419914:-@chrX:101418795:101418952:-@chrX:101417287:101417330:-	0.97	0.92	1	0.69	0.49	0.84	0.28	3470.06
ENSMUSG00000025261	chrX:151803282:151803569:+@chrX:151806272:151806407:+@chrX:151806720:151806860:+	0.39	0.34	0.45	0.72	0.66	0.79	-0.33	1000000000000
ENSMUSG00000044876	chr7:6172513:6172574:+@chr7:6173982:6174101:+@chr7:6183862:6184202:+	0.31	0.25	0.36	0.58	0.49	0.67	-0.27	6031476244
ENSMUSG00000059824	chr7:45705247:45705762:+@chr7:45706606:45706716:+@chr7:45708260:45708471:+	0.49	0.35	0.65	0.15	0.08	0.24	0.34	6356.26
ENSMUSG00000053046	chr7:141988286:141988436:+@chr7:141990348:141990413:+@chr7:141992240:141992300:+	0.1	0.04	0.19	0.43	0.26	0.62	-0.33	43.3
ENSMUSG00000059824	chr7:45705247:45705762:+@chr7:45706606:45707016:+@chr7:45708260:45708471:+	0.64	0.52	0.76	0.41	0.34	0.49	0.23	26.62
ENSMUSG00000035642	chr7:97565151:97565300:-@chr7:97558131:97558226:-@chr7:97550331:97550741:-	0.93	0.86	0.97	0.68	0.55	0.8	0.25	26.99
ENSMUSG00000041769	chr7:138846612:138846704:+@chr7:138848459:138848665:+@chr7:138868410:138868507:+	0.14	0.09	0.2	0.45	0.31	0.65	-0.31	52341.7
ENSMUSG00000030541	chr7:80098771:80098914:-@chr7:80098136:80098272:-@chr7:80097804:80097955:-	0.45	0.32	0.6	0.83	0.69	0.94	-0.38	574.16
NA	chr7:127421809:127422034:-@chr7:127421405:127421518:-@chr7:127418966:127419641:-	0.55	0.41	0.69	0.13	0.05	0.26	0.42	85642.9
ENSMUSG00000030584	chr7:29313082:29313213:+@chr7:29314139:29314189:+@chr7:29314283:29314402:+	0.78	0.66	0.89	0.5	0.37	0.63	0.28	42.59
ENSMUSG00000040268	chr7:130908336:130908425:+@chr7:130909588:130909658:+@chr7:130910832:130913302:+	0.71	0.61	0.81	0.46	0.38	0.55	0.25	51.71
ENSMUSG00000019737	chr7:30316573:30316767:+@chr7:30316843:30317091:+@chr7:30317968:30318042:+	0.78	0.58	0.96	0.31	0.16	0.51	0.47	39.46
ENSMUSG00000030538	chr7:80232510:80232616:-@chr7:80232344:80232378:-@chr7:80230316:80230424:-	0.92	0.88	0.96	0.68	0.61	0.75	0.24	532643000000
ENSMUSG00000002205	chr7:44770864:44770922:+@chr7:44775376:44775535:+@chr7:44777222:44777514:+	0.88	0.82	0.93	0.56	0.47	0.65	0.32	1000000000000
ENSMUSG00000030556	chr7:67617993:67618130:-@chr7:67559858:67559969:-@chr7:67545366:67545468:-	0.96	0.89	1	0.65	0.49	0.83	0.31	113.34
ENSMUSG00000030956, ENSMUSG00000030849	chr7:132771578:132771629:-@chr7:132759389:132760167:-@chr7:132712084:132716002:-	0.91	0.86	0.96	0.68	0.62	0.74	0.23	3.13574e+08
ENSMUSG00000030598	chr7:28736068:28736203:+@chr7:28737339:28737546:+@chr7:28737665:28738140:+	0.58	0.46	0.71	0.22	0.14	0.33	0.36	97.67
ENSMUSG00000040428	chr7:45553245:45553294:+@chr7:45553569:45553681:+@chr7:45553765:45554229:+	0.37	0.22	0.57	0.05	0.01	0.1	0.32	42925.5
ENSMUSG00000037519	chr7:144489197:144489259:-@chr7:144488691:144488717:-@chr7:144485033:144485208:-	0.41	0.29	0.55	0.07	0.02	0.16	0.34	2.29758e+06
ENSMUSG00000058239	chr7:30956149:30956267:-@chr7:30955800:30956000:-@chr7:30955290:30955440:-	0.88	0.79	0.94	0.55	0.43	0.69	0.33	1980.67
ENSMUSG00000041769	chr7:138868410:138868507:+@chr7:138869690:138869855:+@chr7:138870390:138870502:+	0.87	0.78	0.95	0.59	0.46	0.71	0.28	20.45
NA	chr7:127886950:127887095:-@chr7:127886528:127886744:-@chr7:127885444:127886281:-	0.23	0.15	0.34	0.69	0.56	0.83	-0.46	2.0152e+08
ENSMUSG00000060538	chr7:126891603:126891832:-@chr7:126888891:126889060:-@chr7:126886219:126886315:-	0.91	0.84	0.96	0.39	0.33	0.46	0.52	1000000000000
NA	chr7:25093485:25093686:-@chr7:25093288:25093361:-@chr7:25091115:25093002:-	0.36	0.27	0.45	0.67	0.56	0.77	-0.31	7.664e+06
ENSMUSG00000002968	chr7:44880923:44881111:-@chr7:44880567:44880638:-@chr7:44880252:44880470:-	0.8	0.77	0.83	0.4	0.36	0.44	0.4	1000000000000
ENSMUSG00000030655	chr7:118243205:118243637:-@chr7:118217720:118217777:-@chr7:118212889:118213052:-	0.32	0.25	0.4	0.59	0.5	0.68	-0.27	548303
ENSMUSG00000035545	chr7:4139936:4140043:+@chr7:4141023:4141133:+@chr7:4142032:4142284:+	0.95	0.89	0.99	0.66	0.57	0.74	0.29	251984000000
ENSMUSG00000038371	chr7:110348855:110348995:-@chr7:110341290:110341364:-@chr7:110339890:110340074:-	0.78	0.68	0.87	0.45	0.34	0.57	0.33	1425.7
NA	chr13:55113678:55113770:+@chr13:55130534:55130627:+@chr13:55132307:55135071:+	0.94	0.81	0.99	0.65	0.52	0.79	0.29	25.27
ENSMUSG00000021461	chr13:63431450:63431745:-@chr13:63402842:63403038:-@chr13:63400234:63400318:-	0.62	0.49	0.75	0.34	0.23	0.48	0.28	10.44
ENSMUSG00000035248	chr13:59782018:59782343:-@chr13:59778752:59778815:-@chr13:59771879:59772859:-	0.64	0.5	0.77	0.22	0.14	0.32	0.42	1000000000000
ENSMUSG00000035762	chr13:84222296:84222434:+@chr13:84251230:84251333:+@chr13:84257761:84257844:+	0.92	0.7	1	0.51	0.33	0.69	0.41	33.91
ENSMUSG00000037816	chr13:50426622:50426780:+@chr13:50430168:50430587:+@chr13:50431540:50431750:+	0.13	0.08	0.18	0.34	0.22	0.48	-0.21	63.99
ENSMUSG00000021621	chr13:91800611:91800703:-@chr13:91798823:91798891:-@chr13:91796533:91797254:-	0.92	0.81	0.99	0.68	0.54	0.82	0.24	52.9
ENSMUSG00000062822	chr13:119462759:119463119:+@chr13:119464565:119464690:+@chr13:119466074:119466304:+	0.31	0.24	0.38	0.11	0.06	0.18	0.2	868528
ENSMUSG00000025871	chr13:54565182:54565382:-@chr13:54561693:54561871:-@chr13:54559198:54559324:-	0.87	0.81	0.93	0.66	0.57	0.75	0.21	43.66
ENSMUSG00000034243	chr16:36885011:36885188:+@chr16:36886134:36886228:+@chr16:36887239:36887403:+	0.78	0.67	0.88	0.42	0.28	0.58	0.36	46.47
ENSMUSG00000005982	chr16:3884619:3884806:+@chr16:3894369:3894484:+@chr16:3897251:3897380:+	0.84	0.76	0.91	0.49	0.42	0.57	0.35	1000000000000
ENSMUSG00000023791	chr16:32092344:32092485:-@chr16:32087294:32087507:-@chr16:32085237:32085337:-	0.88	0.82	0.93	0.56	0.49	0.63	0.32	1000000000000
ENSMUSG00000022760	chr16:17530230:17530385:-@chr16:17528935:17529075:-@chr16:17527982:17528740:-	0.9	0.86	0.93	0.66	0.58	0.73	0.24	1000000000000
ENSMUSG00000022791	chr16:32677894:32677985:+@chr16:32678669:32678713:+@chr16:32679459:32680807:+	0.54	0.48	0.6	0.32	0.27	0.38	0.22	3.87235e+07
ENSMUSG00000022791	chr16:32679459:32680807:+@chr16:32680900:32680995:+@chr16:32681152:32681279:+	0.66	0.61	0.72	0.25	0.2	0.3	0.41	1000000000000
ENSMUSG00000022637	chr16:52186135:52186232:+@chr16:52186349:52186480:+@chr16:52189013:52189153:+	0.43	0.33	0.55	0.81	0.66	0.93	-0.38	7253.26
ENSMUSG00000034243	chr16:36885011:36885188:+@chr16:36886131:36886228:+@chr16:36887239:36887403:+	0.74	0.61	0.86	0.3	0.17	0.46	0.44	12853.5
ENSMUSG00000045349	chr4:138250411:138250508:+@chr4:138253612:138253689:+@chr4:138253831:138253958:+	0.18	0.04	0.37	0.71	0.49	0.89	-0.53	204.59
ENSMUSG00000029062	chr4:155624869:155624941:+@chr4:155625185:155625339:+@chr4:155625531:155625654:+	0.45	0.34	0.58	0.78	0.64	0.89	-0.33	107.87
ENSMUSG00000028402	chr4:81285463:81285506:-@chr4:81284577:81284699:-@chr4:81283333:81283437:-	0.91	0.74	0.99	0.55	0.33	0.75	0.36	13.24
ENSMUSG00000028653	chr4:123049477:123049554:+@chr4:123052066:123052175:+@chr4:123052484:123052601:+	0.9	0.8	0.98	0.42	0.31	0.54	0.48	43837550024
ENSMUSG00000061887	chr4:107009679:107009768:+@chr4:107027217:107027297:+@chr4:107028193:107028252:+	0.88	0.76	0.95	0.63	0.49	0.77	0.25	16.79
ENSMUSG00000028759	chr4:138217131:138217294:+@chr4:138221526:138221718:+@chr4:138222089:138222188:+	0.69	0.56	0.8	0.36	0.24	0.49	0.33	110.5
ENSMUSG00000040964	chr4:140591818:140591987:-@chr4:140586784:140586900:-@chr4:140583824:140583932:-	0.36	0.2	0.54	0.08	0.02	0.18	0.28	42.94
ENSMUSG00000028797	chr4:129600983:129601134:+@chr4:129602195:129602261:+@chr4:129607087:129607179:+	0.75	0.6	0.86	0.48	0.39	0.59	0.27	15.92
ENSMUSG00000028797	chr4:129600983:129601134:+@chr4:129601870:129601961:+@chr4:129602195:129602261:+	0.25	0.13	0.41	0.03	0.01	0.06	0.22	425.9
ENSMUSG00000028797	chr4:129600983:129601243:+@chr4:129601870:129601961:+@chr4:129602195:129602261:+	0.35	0.23	0.5	0.08	0.04	0.16	0.27	5154.23
ENSMUSG00000028797	chr4:129600983:129601243:+@chr4:129602195:129602261:+@chr4:129607087:129607179:+	0.9	0.79	0.96	0.66	0.55	0.75	0.24	16.96
ENSMUSG00000028689	chr4:116708571:116708656:+@chr4:116708943:116709094:+@chr4:116709438:116709619:+	0.43	0.23	0.69	0.07	0.02	0.18	0.36	32.09
ENSMUSG00000036940	chr4:136592965:136593130:-@chr4:136582040:136582099:-@chr4:136577071:136577204:-	0.45	0.41	0.5	0.15	0.12	0.2	0.3	1000000000000
ENSMUSG00000028437	chr4:41378947:41379870:+@chr4:41387175:41387357:+@chr4:41388096:41388197:+	0.97	0.94	0.99	0.75	0.71	0.79	0.22	1000000000000
ENSMUSG00000043257	chr4:133669738:133669860:-@chr4:133664658:133665779:-@chr4:133661425:133662791:-	0.76	0.64	0.87	0.48	0.41	0.56	0.28	45.62
ENSMUSG00000028759	chr4:138216627:138216740:+@chr4:138221526:138221718:+@chr4:138222089:138222188:+	0.42	0.36	0.5	0.15	0.11	0.2	0.27	1000000000000
ENSMUSG00000028809	chr4:135329373:135329517:-@chr4:135329004:135329045:-@chr4:135327092:135327223:-	0.78	0.72	0.84	0.53	0.45	0.61	0.25	302274
ENSMUSG00000028759	chr4:138217131:138217294:+@chr4:138221526:138221723:+@chr4:138222089:138222188:+	0.84	0.75	0.91	0.54	0.41	0.66	0.3	104.78
ENSMUSG00000028246	chr4:21948692:21948888:+@chr4:21958444:21958667:+@chr4:21982386:21982502:+	0.94	0.81	1	0.68	0.51	0.83	0.26	10.99
ENSMUSG00000042408	chr4:127101849:127101964:+@chr4:127103412:127103687:+@chr4:127104271:127104421:+	0.97	0.92	1	0.71	0.58	0.82	0.26	443730
ENSMUSG00000057375	chr4:107345009:107345191:+@chr4:107350414:107350538:+@chr4:107359607:107359823:+	0.84	0.77	0.91	0.59	0.5	0.68	0.25	586701
ENSMUSG00000028759	chr4:138216627:138216740:+@chr4:138221526:138221723:+@chr4:138222089:138222188:+	0.56	0.5	0.63	0.23	0.18	0.29	0.33	1000000000000
ENSMUSG00000039662	chr4:152298685:152298773:+@chr4:152299137:152299245:+@chr4:152299671:152299840:+	0.52	0.43	0.62	0.79	0.69	0.89	-0.27	190.57
ENSMUSG00000028545, ENSMUSG00000061298	chr4:111415006:111415400:+@chr4:111431017:111431150:+@chr4:111433087:111433553:+	0.71	0.59	0.84	0.96	0.84	1	-0.25	16.98
ENSMUSG00000045751	chr4:24588203:24588372:+@chr4:24591034:24591245:+@chr4:24596138:24596301:+	0.97	0.91	0.99	0.54	0.44	0.65	0.43	1000000000000
ENSMUSG00000028708	chr4:115848220:115848362:+@chr4:115854902:115855007:+@chr4:115857032:115857133:+	0.04	0	0.13	0.31	0.19	0.46	-0.27	318.34
ENSMUSG00000021998	chr14:75131123:75131711:+@chr14:75176815:75176933:+@chr14:75198077:75198163:+	0.53	0.33	0.76	0.09	0.02	0.22	0.44	12443.3
ENSMUSG00000033730	chr14:70077445:70077598:+@chr14:70078024:70078076:+@chr14:70078896:70080157:+	0.35	0.13	0.58	0.02	0	0.06	0.33	35.73
ENSMUSG00000042323	chr14:31022720:31022859:+@chr14:31023067:31023170:+@chr14:31025498:31025650:+	0.14	0.09	0.19	0.37	0.26	0.49	-0.23	193.34
ENSMUSG00000042323	chr14:31022720:31022859:+@chr14:31023067:31023179:+@chr14:31025498:31025650:+	0.2	0.14	0.26	0.44	0.34	0.56	-0.24	124.73
ENSMUSG00000040640	chr14:27622442:27622614:+@chr14:27623683:27623749:+@chr14:27652687:27653483:+	0.29	0.18	0.41	0.03	0.01	0.1	0.26	9.68339e+06
ENSMUSG00000004558	chr14:51911466:51911546:-@chr14:51911086:51911127:-@chr14:51910680:51910785:-	0.8	0.47	0.99	0.14	0.04	0.29	0.66	4317.13
ENSMUSG00000060373	chr14:52103889:52104028:-@chr14:52098015:52098040:-@chr14:52084115:52084391:-	0.48	0.46	0.51	0.22	0.2	0.23	0.26	1000000000000
ENSMUSG00000034731	chr14:78577449:78577557:-@chr14:78575887:78576017:-@chr14:78569609:78570157:-	0.73	0.62	0.82	0.47	0.32	0.61	0.26	14.9
ENSMUSG00000071350	chr14:59440587:59440877:-@chr14:59437437:59437765:-@chr14:59431143:59431268:-	0.83	0.72	0.93	0.52	0.44	0.61	0.31	5498.42
ENSMUSG00000021990	chr14:60690854:60692548:+@chr14:60706714:60707079:+@chr14:60709425:60709569:+	0.58	0.48	0.69	0.81	0.71	0.91	-0.23	13.71
ENSMUSG00000021809	chr14:20306232:20306366:+@chr14:20307233:20307364:+@chr14:20307693:20307799:+	0.65	0.31	0.99	0.09	0.02	0.23	0.56	165.93
NA	chr14:54416589:54416770:-@chr14:54413880:54414013:-@chr14:54408503:54409048:-	0.37	0.22	0.56	0.91	0.75	0.99	-0.54	9152890122
ENSMUSG00000039599	chr14:20356355:20356497:+@chr14:20358024:20358140:+@chr14:20363263:20363450:+	0.69	0.57	0.82	0.96	0.84	1	-0.27	10.31
ENSMUSG00000021916	chr14:31001433:31001997:+@chr14:31004718:31004790:+@chr14:31006459:31006512:+	0.07	0.02	0.16	0.42	0.22	0.63	-0.35	128.72
ENSMUSG00000035184	chr14:62564488:62564519:+@chr14:62587153:62587886:+@chr14:62605873:62608485:+	0.45	0.37	0.53	0.78	0.68	0.87	-0.33	1000000000000
ENSMUSG00000034327	chr14:67733347:67733442:+@chr14:67734141:67734290:+@chr14:67737606:67737711:+	0.83	0.63	0.96	0.34	0.21	0.51	0.49	34.23
NA	chr11:78188427:78188511:+@chr11:78189178:78189390:+@chr11:78189571:78189662:+	0.94	0.81	1	0.62	0.43	0.8	0.32	27.46
ENSMUSG00000017119	chr11:101571902:101571977:+@chr11:101572462:101572572:+@chr11:101572808:101572972:+	0.44	0.38	0.51	0.23	0.19	0.28	0.21	1000000000000
ENSMUSG00000007850	chr11:50379821:50379964:+@chr11:50381459:50381597:+@chr11:50382537:50382715:+	0.58	0.53	0.64	0.25	0.19	0.31	0.33	1000000000000
ENSMUSG00000020770	chr11:116030322:116030491:+@chr11:116038540:116038783:+@chr11:116047677:116047886:+	0.13	0.09	0.18	0.33	0.24	0.44	-0.2	109.45
ENSMUSG00000061306	chr11:120110066:120110536:-@chr11:120109432:120109536:-@chr11:120106434:120106610:-	0.9	0.86	0.95	0.56	0.49	0.64	0.34	1000000000000
NA	chr11:4135160:4135563:+@chr11:4135814:4135957:+@chr11:4136560:4136631:+	0.88	0.69	0.99	0.41	0.22	0.62	0.47	34.23
ENSMUSG00000039307	chr11:121214760:121214924:+@chr11:121216893:121217076:+@chr11:121218088:121218159:+	0.31	0.19	0.47	0.08	0.02	0.16	0.23	87.25
ENSMUSG00000034341	chr11:116081232:116081324:-@chr11:116080546:116080680:-@chr11:116080222:116080344:-	0.99	0.96	1	0.63	0.52	0.74	0.36	1000000000000
NA	chr11:3125788:3126058:+@chr11:3127131:3127219:+@chr11:3127479:3127644:+	0.36	0.25	0.51	0.08	0.02	0.21	0.28	16.3
ENSMUSG00000020456	chr11:6313788:6313979:+@chr11:6316765:6316812:+@chr11:6316978:6317080:+	0.17	0.12	0.23	0.54	0.45	0.64	-0.37	1000000000000
ENSMUSG00000035086	chr11:101301728:101301856:-@chr11:101299009:101299076:-@chr11:101296258:101296316:-	0.92	0.85	0.97	0.65	0.51	0.78	0.27	484.89
ENSMUSG00000063652	chr11:53953001:53953183:-@chr11:53951707:53951842:-@chr11:53950824:53951355:-	0.32	0.22	0.44	0.08	0.02	0.17	0.24	65.44
ENSMUSG00000018395	chr11:53586835:53586930:+@chr11:53590717:53590725:+@chr11:53593374:53593530:+	0.92	0.86	0.97	0.58	0.44	0.72	0.34	222.69
ENSMUSG00000020380	chr11:53680033:53680222:-@chr11:53679390:53679516:-@chr11:53678865:53679058:-	0.91	0.85	0.96	0.42	0.33	0.52	0.49	1000000000000
NA	chr11:70974069:70974132:+@chr11:70974994:70975040:+@chr11:70977658:70977933:+	0.83	0.73	0.91	0.48	0.34	0.62	0.35	4868.77
NA	chr11:116306614:116306738:-@chr11:116306388:116306453:-@chr11:116304864:116305048:-	0.96	0.92	0.99	0.76	0.68	0.83	0.2	1017666825
ENSMUSG00000020716	chr11:79458771:79458906:+@chr11:79463233:79463295:+@chr11:79468717:79468875:+	0.04	0.02	0.08	0.3	0.22	0.4	-0.26	1000000000000
ENSMUSG00000040938	chr11:70214502:70214712:+@chr11:70214955:70215098:+@chr11:70215284:70216051:+	0.87	0.77	0.95	0.62	0.48	0.77	0.25	10.28
ENSMUSG00000057058	chr11:96713017:96713202:+@chr11:96723350:96723397:+@chr11:96731125:96731225:+	0.06	0.01	0.15	0.32	0.19	0.45	-0.26	13.67
NA	chr11:29514917:29515033:-@chr11:29514432:29514522:-@chr11:29511757:29513676:-	0.11	0.06	0.16	0.36	0.27	0.45	-0.25	3586.79
ENSMUSG00000052915	chr11:98800000:98800382:+@chr11:98802268:98802315:+@chr11:98802782:98802846:+	0.58	0.47	0.7	0.82	0.73	0.89	-0.24	55.58
ENSMUSG00000000378	chr11:6546887:6547029:+@chr11:6569964:6570137:+@chr11:6584520:6584603:+	0.97	0.92	1	0.71	0.61	0.81	0.26	36471.1
ENSMUSG00000038909	chr11:95294563:95294645:-@chr11:95291520:95291609:-@chr11:95289772:95289870:-	0.73	0.63	0.82	0.45	0.36	0.56	0.28	297.35
ENSMUSG00000020696	chr11:82812400:82812810:-@chr11:82811028:82811111:-@chr11:82810008:82810218:-	0.52	0.49	0.56	0.32	0.29	0.36	0.2	1000000000000
ENSMUSG00000087107	chr11:83223576:83223651:+@chr11:83224210:83224310:+@chr11:83224452:83224631:+	0.85	0.62	0.98	0.25	0.1	0.45	0.6	289.29
ENSMUSG00000059439	chr11:85814000:85814065:+@chr11:85822022:85822112:+@chr11:85825202:85826058:+	0.61	0.51	0.71	0.9	0.75	0.98	-0.29	48.35
ENSMUSG00000038893	chr11:95339931:95340073:+@chr11:95355666:95355854:+@chr11:95363999:95364168:+	0.16	0.09	0.26	0.65	0.34	0.97	-0.49	16.74
ENSMUSG00000018761	chr11:69658566:69658698:-@chr11:69657725:69657843:-@chr11:69657420:69657530:-	0.97	0.89	1	0.73	0.61	0.85	0.24	248.71
ENSMUSG00000025137	chr11:120613379:120613423:-@chr11:120612846:120613083:-@chr11:120612463:120612601:-	0.25	0.13	0.41	0.03	0	0.07	0.22	71.08
ENSMUSG00000040938	chr11:70214955:70215098:+@chr11:70215284:70216051:+@chr11:70216137:70216414:+	0.45	0.41	0.5	0.23	0.2	0.27	0.22	1000000000000
ENSMUSG00000025137	chr11:120613379:120613423:-@chr11:120613030:120613083:-@chr11:120612463:120612601:-	0.56	0.36	0.75	0.17	0.05	0.33	0.39	23.66
ENSMUSG00000020776	chr11:116158889:116158939:-@chr11:116158020:116158159:-@chr11:116157689:116157827:-	0.23	0.08	0.48	0.72	0.36	0.96	-0.49	13.45
ENSMUSG00000017119	chr11:101577194:101577251:+@chr11:101577932:101578037:+@chr11:101580585:101581951:+	0.87	0.83	0.9	0.62	0.57	0.67	0.25	1000000000000
ENSMUSG00000025161	chr11:120949067:120949150:+@chr11:120954174:120954268:+@chr11:120955226:120955469:+	0.71	0.55	0.85	0.23	0.11	0.42	0.48	603.46
ENSMUSG00000069808, ENSMUSG00000096115	chr11:76205254:76205455:+@chr11:76207128:76207223:+@chr11:76207910:76208257:+	0.74	0.63	0.84	0.96	0.9	0.99	-0.22	359.7
NA	chr11:70973015:70973075:+@chr11:70974069:70974132:+@chr11:70977658:70977933:+	0.25	0.13	0.39	0.63	0.44	0.81	-0.38	21.64
ENSMUSG00000034587	chr11:3452472:3452570:+@chr11:3452644:3452740:+@chr11:3456763:3458342:+	0.38	0.23	0.57	0.08	0.01	0.21	0.3	22.46
ENSMUSG00000020271	chr11:32642875:32642935:+@chr11:32708188:32708250:+@chr11:32711772:32711997:+	0.4	0.31	0.5	0.67	0.52	0.8	-0.27	14.95
ENSMUSG00000039781	chr11:120071359:120071535:-@chr11:120070792:120070902:-@chr11:120070485:120070610:-	0.97	0.88	1	0.61	0.36	0.83	0.36	24.65
ENSMUSG00000020721	chr11:107549346:107549401:+@chr11:107555519:107555575:+@chr11:107574938:107575165:+	0.46	0.33	0.61	0.86	0.64	0.99	-0.4	21.79
ENSMUSG00000017119	chr11:101572808:101572972:+@chr11:101573103:101573177:+@chr11:101574999:101575416:+	0.94	0.9	0.96	0.71	0.66	0.75	0.23	1000000000000
ENSMUSG00000020329	chr10:79738682:79738804:-@chr10:79738328:79738450:-@chr10:79738031:79738210:-	0.97	0.92	1	0.6	0.49	0.7	0.37	1000000000000
ENSMUSG00000087177	chr10:39731738:39732007:-@chr10:39645556:39645808:-@chr10:39640380:39640511:-	0.61	0.39	0.89	0.09	0.01	0.25	0.52	1165.58
ENSMUSG00000034902	chr10:81313620:81313652:+@chr10:81313995:81314093:+@chr10:81314992:81315118:+	0.91	0.77	0.99	0.53	0.39	0.67	0.38	1014.32
ENSMUSG00000025402	chr10:127663132:127663264:-@chr10:127662731:127662922:-@chr10:127660918:127661779:-	0.5	0.47	0.53	0.24	0.22	0.27	0.26	1000000000000
ENSMUSG00000020250	chr10:82859206:82859300:+@chr10:82860524:82860630:+@chr10:82874613:82874735:+	0.8	0.74	0.87	0.53	0.48	0.59	0.27	1000000000000
ENSMUSG00000020166	chr10:116581453:116581511:-@chr10:116549033:116549105:-@chr10:116527827:116527949:-	0.61	0.44	0.79	0.92	0.78	0.98	-0.31	19.23
ENSMUSG00000020329	chr10:79738682:79738804:-@chr10:79738328:79738410:-@chr10:79738031:79738210:-	0.92	0.8	0.99	0.35	0.25	0.49	0.57	1000000000000
ENSMUSG00000071324	chr10:42011768:42012023:-@chr10:42008653:42008725:-@chr10:42000330:42000498:-	0.71	0.53	0.88	0.24	0.12	0.38	0.47	3989.16
ENSMUSG00000061589	chr10:80790320:80790384:+@chr10:80792143:80792773:+@chr10:80793507:80794347:+	0.52	0.47	0.57	0.29	0.25	0.33	0.23	1000000000000
ENSMUSG00000092360, ENSMUSG00000001665	chr10:75775871:75776047:-@chr10:75775490:75775497:-@chr10:75774122:75775010:-	0.56	0.43	0.68	0.19	0.11	0.3	0.37	4255.26
ENSMUSG00000004207	chr10:60295946:60296002:+@chr10:60297537:60297545:+@chr10:60299098:60299229:+	0.41	0.35	0.48	0.21	0.16	0.27	0.2	16730
ENSMUSG00000019854	chr10:18104154:18104275:+@chr10:18107671:18107748:+@chr10:18114399:18114486:+	0.89	0.72	0.98	0.41	0.25	0.58	0.48	37008.7
ENSMUSG00000020069	chr10:63019393:63019527:-@chr10:63018760:63018898:-@chr10:63018041:63018225:-	0.78	0.71	0.85	0.57	0.47	0.66	0.21	94.32
ENSMUSG00000019854	chr10:18104154:18104275:+@chr10:18107668:18107748:+@chr10:18114399:18114486:+	0.96	0.88	1	0.59	0.44	0.73	0.37	15055.9
ENSMUSG00000055053	chr10:81404824:81405008:-@chr10:81403352:81403428:-@chr10:81396191:81401071:-	0.55	0.45	0.66	0.34	0.25	0.43	0.21	10.61
ENSMUSG00000019868	chr10:14667932:14668108:-@chr10:14661066:14661152:-@chr10:14655333:14655845:-	0.89	0.84	0.93	0.58	0.52	0.64	0.31	1000000000000
ENSMUSG00000020087	chr10:61695514:61696742:+@chr10:61698298:61698428:+@chr10:61699443:61699628:+	0.83	0.73	0.92	0.53	0.42	0.63	0.3	142.05
ENSMUSG00000014329	chr10:70930591:70930690:-@chr10:70927715:70927794:-@chr10:70925096:70925378:-	0.37	0.29	0.44	0.74	0.62	0.86	-0.37	11452427837
ENSMUSG00000036923	chr10:62725768:62726099:-@chr10:62724263:62724432:-@chr10:62667821:62667973:-	0.36	0.24	0.51	0.08	0.01	0.24	0.28	13.28
ENSMUSG00000024170	chr17:25114937:25115285:-@chr17:25112980:25113257:-@chr17:25111116:25111184:-	0.72	0.62	0.82	0.36	0.28	0.44	0.36	1000000000000
ENSMUSG00000024426	chr17:35898388:35898467:-@chr17:35898257:35898299:-@chr17:35897598:35897915:-	0.41	0.24	0.6	0.08	0.03	0.15	0.33	1222.06
ENSMUSG00000013236	chr17:56434453:56434597:-@chr17:56429099:56429157:-@chr17:56424880:56424977:-	0.62	0.5	0.74	0.91	0.8	0.97	-0.29	89.34
ENSMUSG00000002496	chr17:24607437:24607531:-@chr17:24606224:24606352:-@chr17:24604828:24604992:-	0.79	0.69	0.88	0.53	0.39	0.66	0.26	15.19
ENSMUSG00000025728	chr17:25934758:25934878:-@chr17:25932105:25932231:-@chr17:25931674:25931827:-	0.87	0.72	0.98	0.48	0.28	0.66	0.39	34.3
NA	chr17:25985471:25985706:-@chr17:25973091:25973379:-@chr17:25964027:25965527:-	0.2	0.16	0.23	0.45	0.38	0.53	-0.25	1000000000000
ENSMUSG00000010592	chr17:50286251:50286322:-@chr17:50284996:50285046:-@chr17:50284238:50284351:-	0.64	0.6	0.69	0.88	0.85	0.92	-0.24	1000000000000
ENSMUSG00000059791	chr17:35861318:35861517:+@chr17:35864112:35864288:+@chr17:35864511:35865400:+	0.88	0.69	0.99	0.42	0.3	0.59	0.46	134621
ENSMUSG00000023795	chr17:3083968:3084183:-@chr17:3080869:3081034:-@chr17:3079355:3079591:-	0.61	0.5	0.71	0.87	0.74	0.96	-0.26	18.28
ENSMUSG00000014767	chr17:15499888:15500024:+@chr17:15501154:15501357:+@chr17:15502965:15503128:+	0.29	0.23	0.36	0.09	0.06	0.12	0.2	1000000000000
NA	chr17:87265835:87265947:-@chr17:87264141:87264365:-@chr17:87258750:87258881:-	0.15	0.08	0.26	0.8	0.46	0.98	-0.65	69.26
ENSMUSG00000023963	chr17:43680124:43680298:+@chr17:43682948:43683097:+@chr17:43685186:43685276:+	0.83	0.61	0.96	0.42	0.26	0.62	0.41	40.21
ENSMUSG00000041119	chr17:31466355:31466468:+@chr17:31469794:31469898:+@chr17:31470681:31470809:+	0.78	0.61	0.93	0.28	0.16	0.44	0.5	5553.92
ENSMUSG00000023994	chr17:48400438:48400580:-@chr17:48398982:48399068:-@chr17:48395650:48395796:-	0.13	0.08	0.19	0.33	0.24	0.44	-0.2	89.23
ENSMUSG00000044501	chr17:22361453:22361707:+@chr17:22372036:22372088:+@chr17:22373643:22373769:+	0.8	0.48	0.99	0.18	0.09	0.31	0.62	404.55
ENSMUSG00000044501	chr17:22361453:22361707:+@chr17:22371991:22372088:+@chr17:22373643:22373769:+	0.63	0.33	0.93	0.09	0.03	0.18	0.54	114.8
ENSMUSG00000013787	chr17:34905342:34905456:+@chr17:34905610:34905711:+@chr17:34905910:34906058:+	0.86	0.83	0.89	0.51	0.46	0.55	0.35	1000000000000
ENSMUSG00000024219	chr17:27976561:27976717:+@chr17:27978427:27978489:+@chr17:27985066:27985362:+	0.07	0.02	0.14	0.3	0.18	0.45	-0.23	42.1
ENSMUSG00000024194	chr17:26939451:26939478:-@chr17:26939317:26939368:-@chr17:26938884:26939092:-	0.55	0.47	0.63	0.3	0.25	0.36	0.25	3.97208e+07
NA	chr17:28320790:28320856:+@chr17:28322646:28322771:+@chr17:28326152:28326574:+	0.62	0.54	0.71	0.39	0.31	0.48	0.23	57.06
ENSMUSG00000037326	chr17:25960337:25960563:-@chr17:25960065:25960231:-@chr17:25959807:25959985:-	0.56	0.48	0.65	0.24	0.17	0.33	0.32	1000000000000
ENSMUSG00000024083	chr17:64308622:64309666:-@chr17:64297724:64297909:-@chr17:64292839:64293024:-	0.47	0.4	0.54	0.26	0.2	0.33	0.21	18791.4
ENSMUSG00000024246	chr17:81032632:81032740:-@chr17:81030624:81031014:-@chr17:81026327:81026970:-	0.36	0.26	0.47	0.15	0.09	0.21	0.21	25.93
ENSMUSG00000069135	chr17:8172928:8173008:+@chr17:8175519:8175578:+@chr17:8182228:8182454:+	0.07	0.04	0.09	0.3	0.25	0.37	-0.23	1000000000000
ENSMUSG00000061207	chr17:34824751:34824848:-@chr17:34824514:34824661:-@chr17:34823993:34824324:-	0.68	0.58	0.78	0.38	0.3	0.46	0.3	16962.2
ENSMUSG00000005936	chr17:28953216:28953343:+@chr17:28957879:28958057:+@chr17:28961414:28961687:+	0.39	0.33	0.47	0.08	0.06	0.12	0.31	1000000000000
ENSMUSG00000005936	chr17:28952599:28952757:+@chr17:28957879:28958057:+@chr17:28961414:28961687:+	0.42	0.36	0.5	0.1	0.06	0.14	0.32	1000000000000
ENSMUSG00000023994	chr17:48400438:48400580:-@chr17:48398982:48399065:-@chr17:48395650:48395796:-	0.09	0.04	0.15	0.35	0.26	0.45	-0.26	1000000000000
ENSMUSG00000015120	chr17:25273321:25273914:-@chr17:25272538:25272765:-@chr17:25269403:25269479:-	0.43	0.39	0.48	0.63	0.6	0.67	-0.2	1000000000000
ENSMUSG00000024457	chr17:36852463:36852693:+@chr17:36854284:36854301:+@chr17:36856202:36856224:+	0.49	0.36	0.63	0.89	0.77	0.97	-0.4	75.9
ENSMUSG00000061046	chr17:25785428:25785567:-@chr17:25785004:25785194:-@chr17:25784661:25784725:-	0.84	0.56	0.98	0.33	0.17	0.59	0.51	60.22
ENSMUSG00000042625	chr17:56574903:56574952:-@chr17:56574202:56574302:-@chr17:56571400:56571549:-	0.91	0.8	0.98	0.61	0.45	0.77	0.3	80.89
ENSMUSG00000003534	chr17:35687145:35687310:-@chr17:35686481:35686591:-@chr17:35685306:35685550:-	0.46	0.42	0.51	0.23	0.2	0.26	0.23	1000000000000
ENSMUSG00000023460	chr17:66506033:66506093:-@chr17:66504989:66505178:-@chr17:66500310:66500448:-	0.6	0.34	0.83	0.21	0.11	0.34	0.39	25.08
NA	chr17:34951885:34951925:-@chr17:34950698:34950847:-@chr17:34950236:34950475:-	0.94	0.9	0.98	0.68	0.6	0.77	0.26	195969000000
ENSMUSG00000026791	chr2:32976137:32976280:-@chr2:32975314:32975484:-@chr2:32974838:32974983:-	0.88	0.79	0.95	0.42	0.28	0.58	0.46	1.29466e+08
ENSMUSG00000067786	chr2:157560110:157560260:+@chr2:157561213:157561239:+@chr2:157561542:157562519:+	0.4	0.31	0.49	0.2	0.13	0.29	0.2	10.63
ENSMUSG00000067786	chr2:157560110:157560260:+@chr2:157561213:157561293:+@chr2:157561542:157562519:+	0.64	0.57	0.7	0.39	0.32	0.47	0.25	92375.8
NA	chr2:74529631:74529801:-@chr2:74528092:74528174:-@chr2:74514837:74522297:-	0.38	0.29	0.47	0.15	0.07	0.25	0.23	34.64
ENSMUSG00000027465	chr2:152293872:152294040:+@chr2:152302152:152302337:+@chr2:152304946:152305026:+	0.98	0.95	1	0.7	0.63	0.78	0.28	1000000000000
ENSMUSG00000037902	chr2:129608904:129609260:+@chr2:129616223:129616558:+@chr2:129618457:129618570:+	0.47	0.4	0.55	0.74	0.64	0.84	-0.27	2250.66
ENSMUSG00000027198	chr2:93822387:93822568:-@chr2:93821610:93821681:-@chr2:93813399:93813964:-	0.43	0.35	0.52	0.16	0.09	0.24	0.27	523325
ENSMUSG00000027333	chr2:131520095:131520268:+@chr2:131520412:131521171:+@chr2:131522059:131522219:+	0.55	0.48	0.62	0.14	0.12	0.16	0.41	1000000000000
ENSMUSG00000008200	chr2:90767408:90767541:+@chr2:90767853:90767955:+@chr2:90768516:90768700:+	0.39	0.31	0.48	0.19	0.13	0.25	0.2	26.67
ENSMUSG00000027333	chr2:131520095:131520268:+@chr2:131521055:131521171:+@chr2:131522059:131522219:+	0.37	0.29	0.46	0.1	0.07	0.13	0.27	1000000000000
ENSMUSG00000061186	chr2:10575336:10575511:+@chr2:10577529:10577627:+@chr2:10577815:10578131:+	0.66	0.59	0.74	0.45	0.38	0.53	0.21	137.4
ENSMUSG00000027333	chr2:131516217:131516443:+@chr2:131520095:131521171:+@chr2:131524743:131525183:+	0.69	0.61	0.77	0.38	0.33	0.43	0.31	1000000000000
ENSMUSG00000027425	chr2:144375845:144375963:+@chr2:144380707:144380828:+@chr2:144389175:144389356:+	0.7	0.56	0.84	0.97	0.89	1	-0.27	90.48
ENSMUSG00000017307	chr2:164804690:164804881:-@chr2:164802997:164803133:-@chr2:164799720:164799945:-	0.56	0.46	0.66	0.24	0.16	0.34	0.32	6422.51
ENSMUSG00000041921	chr2:71453338:71453398:+@chr2:71500779:71500869:+@chr2:71506785:71506942:+	0.46	0.32	0.62	0.84	0.64	0.97	-0.38	16.56
ENSMUSG00000074643, ENSMUSG00000027618	chr2:156103349:156103429:-@chr2:156098230:156098372:-@chr2:156079339:156079464:-	0.86	0.67	0.98	0.44	0.29	0.62	0.42	36.53
ENSMUSG00000027200	chr2:124660705:124660761:+@chr2:124662204:124662359:+@chr2:124664021:124667770:+	0.18	0.12	0.24	0.38	0.27	0.51	-0.2	30.03
ENSMUSG00000036893	chr2:24852665:24852802:-@chr2:24847944:24848089:-@chr2:24839530:24839756:-	0.97	0.91	1	0.63	0.52	0.75	0.34	3.22656e+06
ENSMUSG00000027244	chr2:91680343:91680457:-@chr2:91679920:91679997:-@chr2:91679313:91679429:-	0.76	0.67	0.85	0.38	0.28	0.51	0.38	2.77604e+06
ENSMUSG00000026797	chr2:32796016:32796170:-@chr2:32794588:32794713:-@chr2:32787607:32789637:-	0.21	0.17	0.26	0.42	0.35	0.49	-0.21	9.40726e+06
ENSMUSG00000060227	chr2:121911871:121912041:+@chr2:121925561:121925728:+@chr2:121933478:121936207:+	0.5	0.47	0.53	0.15	0.12	0.17	0.35	1000000000000
ENSMUSG00000039205	chr2:32364219:32364334:+@chr2:32365803:32365874:+@chr2:32367303:32367532:+	0.68	0.58	0.77	0.9	0.81	0.96	-0.22	135.12
ENSMUSG00000027201	chr2:125100319:125100420:-@chr2:125098797:125098847:-@chr2:125098450:125098518:-	0.37	0.24	0.54	0.1	0.04	0.19	0.27	257.88
ENSMUSG00000039262	chr2:32226945:32227036:+@chr2:32229263:32229344:+@chr2:32230611:32234537:+	0.41	0.36	0.46	0.17	0.13	0.22	0.24	1000000000000
NA	chr2:115867269:115867358:-@chr2:115866810:115866904:-@chr2:115861264:115864513:-	0.92	0.77	0.99	0.37	0.21	0.54	0.55	310277000000
ENSMUSG00000017929	chr2:167305660:167305847:-@chr2:167304996:167305118:-@chr2:167302010:167302111:-	0.45	0.38	0.52	0.22	0.18	0.28	0.23	1943290913
ENSMUSG00000027582	chr2:181379774:181380179:+@chr2:181380375:181381394:+@chr2:181382487:181382544:+	0.82	0.74	0.9	0.62	0.53	0.72	0.2	12.56
ENSMUSG00000008226	chr2:73315432:73315592:+@chr2:73318246:73318427:+@chr2:73319303:73319499:+	0.95	0.86	0.99	0.67	0.53	0.82	0.28	1457.2
ENSMUSG00000026792	chr2:32961335:32961606:-@chr2:32961044:32961178:-@chr2:32959517:32959613:-	0.91	0.76	0.98	0.24	0.13	0.37	0.67	1000000000000
ENSMUSG00000027333	chr2:131520095:131520268:+@chr2:131520412:131521171:+@chr2:131524743:131525183:+	0.74	0.67	0.82	0.27	0.23	0.32	0.47	1000000000000
ENSMUSG00000057133	chr2:161013022:161013232:-@chr2:161008355:161008550:-@chr2:160992115:160992279:-	0.94	0.89	0.98	0.6	0.49	0.71	0.34	1000000000000
ENSMUSG00000027478	chr2:153649454:153649740:+@chr2:153650785:153650899:+@chr2:153661425:153661602:+	0.46	0.39	0.52	0.66	0.55	0.77	-0.2	12.69
ENSMUSG00000027300	chr2:130628489:130628635:-@chr2:130614889:130616742:-@chr2:130604485:130604626:-	0.76	0.65	0.88	0.43	0.35	0.53	0.33	6340.02
ENSMUSG00000039262	chr2:32212075:32212291:+@chr2:32212887:32214947:+@chr2:32216046:32216233:+	0.05	0.05	0.06	0.27	0.24	0.31	-0.22	1000000000000
ENSMUSG00000027333	chr2:131520095:131520268:+@chr2:131520922:131521171:+@chr2:131522059:131522219:+	0.45	0.38	0.54	0.17	0.14	0.2	0.28	1000000000000
NA	chr19:55923896:55923944:+@chr19:55924530:55924580:+@chr19:55931434:55933655:+	0.65	0.35	0.84	0.1	0	0.26	0.55	40.84
ENSMUSG00000045098	chr19:3768022:3768340:+@chr19:3782220:3782279:+@chr19:3786389:3786627:+	0.22	0.16	0.28	0.5	0.39	0.61	-0.28	50222.2
ENSMUSG00000056917	chr19:5663604:5663707:-@chr19:5661596:5661626:-@chr19:5660314:5661111:-	0.3	0.22	0.38	0.09	0.05	0.14	0.21	1223.13
ENSMUSG00000024835	chr19:4148663:4148736:+@chr19:4149342:4149544:+@chr19:4149863:4149985:+	0.97	0.92	1	0.62	0.54	0.7	0.35	1000000000000
ENSMUSG00000024958	chr19:6940352:6940482:-@chr19:6939529:6939754:-@chr19:6939261:6939410:-	0.85	0.7	0.96	0.34	0.19	0.53	0.51	173736
Retained Intron
Gene ID	Event Name	Control Pos Mean	Control CI Low	Control CI High	KO Pos Mean	KO CI Low	KO CI High	Difference	Bayes Factor
ENSMUSG00000053411	chr15:79918476-79918277:-@chr15:79918050-79915807:-	0.48	0.44	0.52	0.8	0.77	0.84	-0.32	1000000000000
ENSMUSG00000023019	chr15:99723191-99723392:+@chr15:99723428-99725005:+	0.92	0.79	0.99	0.55	0.43	0.67	0.37	1461.37
ENSMUSG00000037112	chr9:50895961-50895344:-@chr9:50893389-50892801:-	0.49	0.44	0.56	0.29	0.25	0.33	0.2	1000000000000
ENSMUSG00000032594	chr9:108044725-108044900:+@chr9:108045246-108045313:+	0.21	0.17	0.26	0.53	0.38	0.71	-0.32	16119
ENSMUSG00000032936	chr9:107945790-107945864:+@chr9:107946079-107946217:+	0.24	0.16	0.35	0.61	0.39	0.82	-0.37	27.88
ENSMUSG00000031939	chr9:15311527-15311695:+@chr9:15311909-15312104:+	0.69	0.62	0.76	0.49	0.43	0.54	0.2	2.6791e+07
ENSMUSG00000066456	chr9:83111106-83110993:-@chr9:83110429-83109948:-	0.5	0.43	0.58	0.25	0.19	0.31	0.25	588869
ENSMUSG00000037112	chr9:50894081-50893958:-@chr9:50893389-50892801:-	0.75	0.67	0.82	0.51	0.44	0.59	0.24	19830.7
ENSMUSG00000028047	chr3:89223003-89223162:+@chr3:89223405-89223523:+	0.43	0.27	0.64	0.14	0.08	0.23	0.29	39.16
ENSMUSG00000050947	chr3:108187126-108188052:+@chr3:108191674-108191777:+	0.65	0.58	0.72	0.38	0.35	0.42	0.27	1000000000000
ENSMUSG00000031583	chr8:33343692-33343547:-@chr8:33343125-33342977:-	0.04	0.01	0.1	0.42	0.18	0.73	-0.38	20.1
ENSMUSG00000046295	chr8:71406862-71406973:+@chr8:71407213-71407749:+	0.71	0.55	0.85	0.26	0.15	0.4	0.45	787.44
ENSMUSG00000043243	chr8:71604928-71605035:+@chr8:71605607-71605718:+	0.17	0.09	0.29	0.7	0.36	0.94	-0.53	53.75
ENSMUSG00000003809	chr8:84893921-84893742:-@chr8:84893684-84893555:-	0.7	0.54	0.84	0.28	0.18	0.39	0.42	493.48
ENSMUSG00000002871	chr6:88910151-88910261:+@chr6:88910341-88910401:+	0.08	0.04	0.14	0.33	0.19	0.52	-0.25	31.14
ENSMUSG00000030330	chr6:125047482-125047940:+@chr6:125048176-125048237:+	0.2	0.15	0.27	0.42	0.32	0.51	-0.22	1437.05
ENSMUSG00000030323	chr6:115913872-115913974:+@chr6:115915907-115916047:+	0.03	0.02	0.04	0.69	0.2	1	-0.66	26.04
ENSMUSG00000029647	chr5:147545606-147545735:+@chr5:147546365-147548496:+	0.61	0.56	0.67	0.33	0.27	0.38	0.28	1000000000000
ENSMUSG00000005373	chr5:135133754-135133873:+@chr5:135133994-135134121:+	0.19	0.13	0.25	0.41	0.3	0.53	-0.22	74.08
ENSMUSG00000053332	chr1:161038225-161038272:+@chr1:161038457-161038539:+	0.67	0.35	0.93	0.12	0.04	0.25	0.55	28.96
ENSMUSG00000010311	chr1:133898437-133898342:-@chr1:133897970-133897199:-	0.03	0	0.11	0.53	0.3	0.81	-0.5	288124
NA	chr1:156640993-156641229:+@chr1:156641542-156649619:+	0.62	0.55	0.69	0.41	0.36	0.46	0.21	2.04928e+09
ENSMUSG00000026399	chr1:130449563-130449417:-@chr1:130448408-130448328:-	0.07	0.05	0.1	0.33	0.23	0.47	-0.26	4.73084e+09
ENSMUSG00000031143, ENSMUSG00000039556	chrX:7596613-7596494:-@chrX:7596022-7595903:-	0.02	0.01	0.03	0.31	0.16	0.5	-0.29	5952.26
ENSMUSG00000025272	chrX:150649655-150649465:-@chrX:150646119-150645694:-	0.98	0.96	1	0.77	0.7	0.85	0.21	1000000000000
ENSMUSG00000030795	chr7:127972554-127972770:+@chr7:127975888-127975920:+	0.78	0.63	0.92	0.47	0.38	0.58	0.31	24.18
ENSMUSG00000000605	chr7:7291956-7291411:-@chr7:7290585-7290399:-	0.06	0.02	0.12	0.34	0.16	0.59	-0.28	14.11
ENSMUSG00000038930	chr7:80321181-80320302:-@chr7:80320213-80320092:-	0.65	0.56	0.73	0.89	0.79	0.96	-0.24	29.54
ENSMUSG00000038886	chr7:80370929-80370732:-@chr7:80369745-80369593:-	0.76	0.48	0.96	0.26	0.16	0.39	0.5	170.56
ENSMUSG00000030838	chr7:46201422-46201369:-@chr7:46201073-46200974:-	0.47	0.15	0.82	0.05	0.02	0.1	0.42	11.03
ENSMUSG00000078762, ENSMUSG00000094365	chr7:30657918-30657838:-@chr7:30657744-30657599:-	0.01	0	0.03	0.29	0.18	0.46	-0.28	1.21007e+09
ENSMUSG00000030805	chr7:127848569-127848667:+@chr7:127848751-127849019:+	0.42	0.36	0.49	0.22	0.16	0.28	0.2	96175.2
ENSMUSG00000064061	chr16:48937073-48936970:-@chr16:48935586-48935499:-	0	0	0.01	0.65	0.21	0.97	-0.65	127.5
ENSMUSG00000035969	chr4:43426228-43426365:+@chr4:43426448-43427088:+	0.49	0.42	0.56	0.8	0.69	0.88	-0.31	6752.84
ENSMUSG00000029062	chr4:155625531-155625654:+@chr4:155625727-155625773:+	0.91	0.72	0.99	0.44	0.26	0.63	0.47	417.44
ENSMUSG00000028608	chr4:107896662-107896748:+@chr4:107896871-107897118:+	0.55	0.4	0.73	0.15	0.11	0.21	0.4	2.40388e+07
ENSMUSG00000028248	chr4:21869516-21869615:+@chr4:21870352-21870405:+	0.52	0.19	0.86	0.04	0.01	0.1	0.48	21.25
NA	chr4:155669254-155668815:-@chr4:155668730-155668574:-	0.59	0.43	0.73	0.92	0.81	1	-0.33	1814.33
ENSMUSG00000021809	chr14:20306232-20306366:+@chr14:20307693-20307799:+	0.51	0.22	0.85	0.06	0.03	0.11	0.45	61.43
ENSMUSG00000034121	chr11:87857861-87857978:+@chr11:87858603-87859313:+	0.25	0.1	0.48	0.88	0.68	0.99	-0.63	2365.84
ENSMUSG00000019802	chr10:42796206-42797733:+@chr10:42798747-42798855:+	0.56	0.3	0.81	0.17	0.07	0.31	0.39	15.47
NA	chr17:30594226-30594115:-@chr17:30593074-30592862:-	0.66	0.6	0.71	0.91	0.85	0.96	-0.25	1000000000000
ENSMUSG00000023960	chr17:44082744-44082924:+@chr17:44085205-44086561:+	0.39	0.34	0.45	0.59	0.51	0.67	-0.2	994.41
ENSMUSG00000024026	chr17:30594226-30594115:-@chr17:30593074-30592866:-	0.65	0.59	0.7	0.91	0.84	0.96	-0.26	2.22642e+07
ENSMUSG00000015776	chr2:26908301-26908093:-@chr2:26905993-26905267:-	0.65	0.62	0.68	0.85	0.82	0.89	-0.2	1000000000000
ENSMUSG00000039205	chr2:32370864-32371101:+@chr2:32371249-32371408:+	0.27	0.21	0.34	0.6	0.52	0.68	-0.33	1000000000000
ENSMUSG00000027381	chr2:128128620-128128756:+@chr2:128128925-128129014:+	0.17	0.11	0.25	0.4	0.29	0.53	-0.23	12
ENSMUSG00000026785	chr2:30079926-30080071:+@chr2:30080575-30080686:+	0.13	0.06	0.23	0.48	0.25	0.75	-0.35	20.34
ENSMUSG00000026848	chr2:30953752-30954008:+@chr2:30955768-30955953:+	0.58	0.49	0.68	0.87	0.72	0.98	-0.29	34.29
ENSMUSG00000033852	chr2:120034920-120035056:+@chr2:120035196-120035324:+	0.3	0.17	0.47	0.04	0.01	0.1	0.26	346.91
NA	chr2:6547213-6547042:-@chr2:6545675-6539699:-	0.12	0.09	0.15	0.36	0.31	0.43	-0.24	1000000000000
ENSMUSG00000005506	chr2:91013238-91013402:+@chr2:91016566-91019497:+	0.58	0.56	0.6	0.78	0.76	0.8	-0.2	1000000000000
ENSMUSG00000090077, ENSMUSG00000027582	chr2:181382194-181382314:+@chr2:181382487-181382544:+	0.47	0.24	0.8	0.13	0.06	0.24	0.34	10.04
ENSMUSG00000039205	chr2:32370864-32371113:+@chr2:32371249-32371408:+	0.33	0.25	0.41	0.71	0.62	0.8	-0.38	1000000000000
ENSMUSG00000027333	chr2:131520095-131520268:+@chr2:131520922-131521171:+	0.71	0.62	0.81	0.39	0.32	0.47	0.32	1.34546e+11
ENSMUSG00000000823	chr2:181590181-181590053:-@chr2:181589959-181589373:-	0.52	0.44	0.6	0.83	0.72	0.93	-0.31	1.85967e+06
ENSMUSG00000015790	chr2:26913658-26913577:-@chr2:26913505-26913383:-	0.35	0.2	0.53	0.1	0.04	0.19	0.25	11.02
ENSMUSG00000064289	chr2:61649738-61649830:+@chr2:61649961-61650288:+	0.92	0.75	1	0.41	0.29	0.56	0.51	3.15261e+06
ENSMUSG00000024948	chr19:6341744-6341834:+@chr19:6341903-6341967:+	0.08	0.04	0.12	0.31	0.19	0.46	-0.23	52.08
ENSMUSG00000024975	chr19:53929083-53929192:+@chr19:53929717-53929861:+	0.7	0.63	0.77	0.94	0.88	0.98	-0.24	1.40653e+11
Alternative 5' Splice Site
Gene ID	Event Name	Control Pos Mean	Control CI Low	Control CI High	KO Pos Mean	KO CI Low	KO CI High	Difference	Bayes Factor
ENSMUSG00000037280	chr15:100729376:100729303|100729307:-@chr15:100720015:100720235:-	0.76	0.59	0.88	0.2	0.05	0.44	0.56	9293.3
ENSMUSG00000052369	chr15:97964229:97964335|97964503:+@chr15:97964840:97965030:+	0.49	0.4	0.58	0.28	0.21	0.36	0.21	44.78
NA	chr15:58945524:58945317|58945362:-@chr15:58941234:58944130:-	0.19	0.13	0.26	0.41	0.33	0.5	-0.22	8918.32
ENSMUSG00000024576	chr18:61580339:61580451|61580487:+@chr18:61587426:61588299:+	0.6	0.57	0.64	0.38	0.34	0.42	0.22	1000000000000
ENSMUSG00000062198	chr12:55059578:55059375|55059457:-@chr12:55057242:55057352:-	0.24	0.17	0.33	0.03	0.01	0.06	0.21	2.25671e+09
ENSMUSG00000032097	chr9:44604892:44604927|44604952:+@chr9:44607123:44607592:+	0.6	0.5	0.7	0.92	0.82	0.98	-0.32	2113.59
ENSMUSG00000025602	chr9:40207199:40207690|40207694:+@chr9:40208305:40208515:+	0.85	0.68	0.96	0.5	0.34	0.68	0.35	18.81
NA	chr9:109059908:109059189|109059818:-@chr9:109057932:109058928:-	0.66	0.55	0.81	0.3	0.22	0.4	0.36	2.58517e+06
ENSMUSG00000025786	chr9:123100592:123100259|123100263:-@chr9:123098923:123098974:-	0.19	0.1	0.29	0.49	0.35	0.63	-0.3	230.76
ENSMUSG00000045576	chr3:104864506:104865308|104865574:+@chr3:104868024:104868106:+	0.17	0.09	0.26	0.43	0.31	0.59	-0.26	23.43
ENSMUSG00000037661	chr3:30855950:30856057|30856254:+@chr3:30877235:30877561:+	0.06	0.01	0.15	0.47	0.32	0.64	-0.41	3.83718e+06
ENSMUSG00000038777	chr3:95160494:95160698|95160712:+@chr3:95164339:95164513:+	0.83	0.62	0.99	0.34	0.14	0.53	0.49	656.45
NA	chr3:95160420:95160698|95160712:+@chr3:95164339:95164513:+	0.82	0.51	0.99	0.34	0.18	0.53	0.48	16.64
ENSMUSG00000037661	chr3:30855950:30856057|30856245:+@chr3:30877235:30877561:+	0.12	0.05	0.23	0.53	0.38	0.7	-0.41	144479
ENSMUSG00000002342	chr8:70180706:70180868|70181049:+@chr8:70181149:70181323:+	0.9	0.8	0.97	0.48	0.36	0.61	0.42	1000000000000
ENSMUSG00000071793	chr8:20410729:20410357|20410524:-@chr8:20405121:20405419:-	0.63	0.57	0.69	0.39	0.33	0.46	0.24	64624.1
ENSMUSG00000033862, ENSMUSG00000092329	chr8:123224841:123224930|123224968:+@chr8:123226347:123226419:+	0.91	0.75	0.99	0.56	0.37	0.78	0.35	19.7
ENSMUSG00000029687	chr6:47576664:47576536|47576563:-@chr6:47558178:47558294:-	0.62	0.5	0.73	0.39	0.29	0.51	0.23	14.92
ENSMUSG00000038388	chr6:50110241:50110454|50110464:+@chr6:50143719:50143784:+	0.86	0.76	0.95	0.62	0.46	0.76	0.24	16.22
ENSMUSG00000066861	chr5:120882069:120881824|120881885:-@chr5:120879100:120879332:-	0.74	0.46	0.96	0.13	0.01	0.31	0.61	74468.7
ENSMUSG00000067367	chr5:38223134:38223227|38223231:+@chr5:38224627:38224797:+	0.4	0.3	0.51	0.69	0.58	0.78	-0.29	423163
ENSMUSG00000029502	chr5:110184338:110184487|110184607:+@chr5:110185786:110185898:+	0.46	0.38	0.54	0.73	0.61	0.84	-0.27	47.98
ENSMUSG00000029439	chr5:129543214:129543295|129543379:+@chr5:129549454:129549684:+	0.41	0.34	0.48	0.12	0.07	0.18	0.29	1000000000000
ENSMUSG00000066894	chr5:117334768:117335042|117335067:+@chr5:117338207:117338461:+	0.68	0.6	0.76	0.9	0.84	0.95	-0.22	1.0356e+07
ENSMUSG00000026005	chr1:66700831:66701017|66701028:+@chr1:66706446:66706525:+	0.91	0.82	0.98	0.65	0.48	0.8	0.26	34.55
ENSMUSG00000013997	chr1:171345645:171345536|171345568:-@chr1:171344914:171345000:-	0.23	0.12	0.37	0.74	0.52	0.91	-0.51	179589
NA	chr1:10038159:10037662|10037919:-@chr1:10034929:10035163:-	0.63	0.59	0.67	0.41	0.38	0.45	0.22	1000000000000
ENSMUSG00000048495	chr1:57401523:57401369|57401388:-@chr1:57396727:57396796:-	0.11	0.05	0.21	0.4	0.23	0.6	-0.29	18.94
ENSMUSG00000060568	chr1:167078537:167079465|167079785:+@chr1:167087978:167091302:+	0.95	0.88	0.99	0.67	0.52	0.8	0.28	1920.39
ENSMUSG00000026709	chr1:161070607:161069993|161070543:-@chr1:161069080:161069179:-	0.86	0.63	0.98	0.42	0.27	0.63	0.44	19.1
NA	chr1:10038159:10037670|10037919:-@chr1:10034929:10035163:-	0.76	0.72	0.79	0.54	0.51	0.58	0.22	1000000000000
ENSMUSG00000070814	chr7:13269647:13269335|13269538:-@chr7:13258967:13261640:-	0.56	0.41	0.71	0.95	0.84	1	-0.39	38.21
ENSMUSG00000038520	chr7:44842300:44842186|44842203:-@chr7:44841983:44842099:-	0.12	0.03	0.27	0.59	0.35	0.82	-0.47	44.13
ENSMUSG00000097277	chr7:81523571:81523676|81523723:+@chr7:81528787:81528940:+	0.32	0.19	0.49	0.8	0.55	0.95	-0.48	85.65
ENSMUSG00000018995	chr7:97059786:97059812|97059873:+@chr7:97062569:97064757:+	0.14	0.03	0.31	0.66	0.42	0.92	-0.52	63.25
ENSMUSG00000001248	chr7:31135739:31135526|31135597:-@chr7:31134414:31134517:-	0.6	0.39	0.81	0.21	0.12	0.34	0.39	96.17
ENSMUSG00000039176	chr7:79459585:79459437|79459513:-@chr7:79459174:79459300:-	0.92	0.8	0.99	0.62	0.46	0.78	0.3	13.82
ENSMUSG00000044465	chr7:105384572:105383781|105384375:-@chr7:105381399:105381577:-	0.98	0.95	0.99	0.72	0.67	0.78	0.26	1000000000000
ENSMUSG00000021417	chr13:34994144:34993830|34994014:-@chr13:34993068:34993328:-	0.61	0.5	0.72	0.92	0.84	0.97	-0.31	1.42161e+08
ENSMUSG00000039233	chr13:14003696:14003533|14003543:-@chr13:14001110:14001178:-	0.44	0.28	0.62	0.08	0.02	0.21	0.36	43.01
ENSMUSG00000022906	chr16:35943369:35943402|35943510:+@chr16:35947501:35948354:+	0.29	0.16	0.48	0.04	0	0.14	0.25	11.3
ENSMUSG00000022668	chr16:44746363:44745999|44746200:-@chr16:44745395:44745493:-	0.82	0.56	0.98	0.39	0.26	0.55	0.43	27.98
ENSMUSG00000041459	chr4:148618791:148618647|148618674:-@chr4:148612382:148617705:-	0.54	0.39	0.67	0.22	0.13	0.34	0.32	269.51
ENSMUSG00000028797	chr4:129600983:129601134|129601243:+@chr4:129601870:129601961:+	0.86	0.64	0.98	0.34	0.2	0.52	0.52	85.94
ENSMUSG00000028621	chr4:107066996:107067041|107067045:+@chr4:107068544:107068823:+	0.16	0.03	0.41	0.68	0.43	0.91	-0.52	10.72
ENSMUSG00000028468	chr4:43578735:43579003|43579007:+@chr4:43579375:43579509:+	0.79	0.62	0.93	0.36	0.22	0.52	0.43	187.69
ENSMUSG00000028797	chr4:129600983:129601134|129601243:+@chr4:129601407:129601625:+	0.84	0.66	0.96	0.46	0.32	0.63	0.38	34.24
ENSMUSG00000028797	chr4:129600983:129601134|129601243:+@chr4:129602195:129602261:+	0.4	0.27	0.54	0.18	0.12	0.25	0.22	10.16
ENSMUSG00000028797	chr4:129600983:129601134|129601314:+@chr4:129601407:129601625:+	0.75	0.55	0.91	0.27	0.18	0.38	0.48	1022.31
ENSMUSG00000047798	chr11:115126452:115124248|115126111:-@chr11:115120264:115120418:-	0.75	0.38	0.96	0.16	0.09	0.26	0.59	97.63
ENSMUSG00000041654	chr11:113464095:113463951|113463972:-@chr11:113369728:113369898:-	0.45	0.33	0.58	0.19	0.11	0.28	0.26	75.43
ENSMUSG00000020697	chr11:82781198:82781272|82781276:+@chr11:82783346:82783899:+	0.77	0.7	0.82	0.56	0.48	0.64	0.21	36.54
ENSMUSG00000018570	chr11:69898410:69897619|69898103:-@chr11:69897358:69897492:-	0.71	0.43	0.91	0.27	0.11	0.53	0.44	15.58
ENSMUSG00000001034	chr11:61493954:61493524|61493647:-@chr11:61492904:61493061:-	0.39	0.34	0.45	0.59	0.49	0.69	-0.2	48.49
ENSMUSG00000035455	chr11:11808962:11808885|11808895:-@chr11:11806096:11806215:-	0.09	0.04	0.18	0.31	0.21	0.42	-0.22	20.62
ENSMUSG00000075595	chr11:95749000:95749607|95750147:+@chr11:95752875:95753022:+	0.5	0.43	0.57	0.7	0.61	0.79	-0.2	26.78
ENSMUSG00000034127	chr10:115817284:115817350|115817386:+@chr10:115817493:115817660:+	0.84	0.6	0.99	0.25	0.11	0.47	0.59	123.25
ENSMUSG00000025354	chr10:128805676:128805714|128805726:+@chr10:128806168:128807620:+	0.07	0.01	0.17	0.38	0.22	0.56	-0.31	14.85
ENSMUSG00000020163	chr10:80406766:80406500|80406557:-@chr10:80404136:80404286:-	0.79	0.65	0.9	0.45	0.3	0.62	0.34	13.99
ENSMUSG00000054469	chr17:73107985:73108145|73108156:+@chr17:73161823:73161991:+	0.91	0.8	0.97	0.49	0.29	0.69	0.42	45.81
ENSMUSG00000034165	chr17:47578709:47578773|47578792:+@chr17:47593609:47593852:+	0.88	0.79	0.95	0.55	0.41	0.68	0.33	3235.25
ENSMUSG00000023984, ENSMUSG00000090115	chr17:47679664:47679718|47679869:+@chr17:47680682:47682862:+	0.91	0.86	0.96	0.67	0.59	0.76	0.24	10742.7
ENSMUSG00000024012	chr17:29336311:29336167|29336218:-@chr17:29333958:29334005:-	0.81	0.57	0.98	0.19	0.08	0.35	0.62	725919
ENSMUSG00000038954	chr17:45041216:45041306|45041386:+@chr17:45048282:45048392:+	0.97	0.87	1	0.64	0.45	0.81	0.33	6982.95
ENSMUSG00000039069	chr2:180084064:180084282|180084312:+@chr2:180084451:180084589:+	0.08	0.03	0.17	0.41	0.23	0.6	-0.33	27.97
ENSMUSG00000027593	chr2:154791110:154791231|154791548:+@chr2:154821007:154821089:+	0.46	0.39	0.52	0.26	0.22	0.3	0.2	8.64418e+08
ENSMUSG00000027333	chr2:131520095:131520268|131521171:+@chr2:131522059:131522219:+	0.48	0.41	0.55	0.12	0.1	0.14	0.36	1000000000000
ENSMUSG00000027333	chr2:131520095:131520268|131521171:+@chr2:131524743:131525183:+	0.62	0.54	0.7	0.24	0.2	0.28	0.38	1000000000000
ENSMUSG00000059540	chr2:181680310:181680475|181680735:+@chr2:181683213:181683275:+	0.3	0.13	0.53	0.8	0.56	0.97	-0.5	85.18
ENSMUSG00000026857	chr2:30819629:30819768|30819832:+@chr2:30820449:30820701:+	0.86	0.77	0.93	0.66	0.56	0.75	0.2	24.75
ENSMUSG00000006471	chr2:25255414:25255150|25255217:-@chr2:25254864:25254941:-	0.35	0.24	0.47	0.14	0.09	0.21	0.21	43.59
ENSMUSG00000024937	chr19:5720407:5719948|5720185:-@chr19:5717039:5717196:-	0.89	0.75	0.98	0.63	0.49	0.77	0.26	12.85
Alternative 3' Splice Site
Gene ID	Event Name	Control Pos Mean	Control CI Low	Control CI High	KO Pos Mean	KO CI Low	KO CI High	Difference	Bayes Factor
ENSMUSG00000055762	chr15:75909245:75909340:-@chr15:75903808|75903818:75902679:-	0.83	0.45	0.99	0.3	0.14	0.47	0.53	34.46
NA	chr18:36679215:36679623:+@chr18:36680428|36680516:36680614:+	0.23	0.14	0.36	0.68	0.54	0.8	-0.45	9.34197e+08
ENSMUSG00000021144	chr12:113130885:113131000:+@chr12:113131316|113131363:113131467:+	0.98	0.93	1	0.78	0.61	0.91	0.2	10.79
ENSMUSG00000096995	chr12:111573873:111574402:-@chr12:111573274|111573740:111572321:-	0.6	0.47	0.74	0.25	0.16	0.35	0.35	5189.49
ENSMUSG00000042210	chr9:106443827:106443942:-@chr9:106440856|106440910:106440621:-	0.28	0.22	0.34	0.5	0.41	0.6	-0.22	431
ENSMUSG00000042185	chr9:31396323:31396497:+@chr9:31396794|31397036:31397137:+	0.41	0.29	0.54	0.08	0.04	0.13	0.33	3.65949e+09
ENSMUSG00000032363	chr9:90192381:90192594:+@chr9:90192899|90193025:90194269:+	0.42	0.23	0.67	0.8	0.63	0.94	-0.38	11.1
ENSMUSG00000032570	chr9:105494893:105495133:-@chr9:105494482|105494597:105494415:-	0.57	0.47	0.66	0.35	0.27	0.43	0.22	26.05
ENSMUSG00000036825	chr3:146432481:146432617:+@chr3:146432973|146432976:146433146:+	0.64	0.57	0.71	0.39	0.29	0.49	0.25	604.69
ENSMUSG00000004896	chr3:87927563:87927755:-@chr3:87926874|87927117:87926731:-	0.58	0.41	0.77	0.26	0.2	0.34	0.32	58.15
ENSMUSG00000004896	chr3:87926731:87926874:-@chr3:87924528|87925431:87924344:-	0.87	0.74	0.95	0.33	0.28	0.39	0.54	1000000000000
ENSMUSG00000033624	chr8:111094745:111094826:+@chr8:111101814|111101861:111102090:+	0.38	0.27	0.5	0.12	0.04	0.23	0.26	73.53
ENSMUSG00000056228	chr8:11537272:11537355:-@chr8:11530427|11530618:11530295:-	0.11	0.03	0.23	0.79	0.49	0.96	-0.68	2.30094e+11
ENSMUSG00000059022	chr6:29490066:29490148:-@chr6:29489150|29489153:29489033:-	0.08	0.01	0.22	0.4	0.2	0.67	-0.32	13.51
ENSMUSG00000042328	chr5:112343095:112343163:+@chr5:112344044|112344541:112345048:+	0.76	0.62	0.89	0.38	0.3	0.47	0.38	71663.6
ENSMUSG00000035505	chr5:90219360:90219523:-@chr5:90219033|90219036:90218912:-	0.59	0.49	0.7	0.32	0.22	0.43	0.27	114.72
ENSMUSG00000029705	chr5:136332624:136332728:-@chr5:136326932|136327010:136326750:-	0.2	0.12	0.29	0.57	0.4	0.73	-0.37	15677.5
ENSMUSG00000029468	chr5:122676662:122676763:+@chr5:122680807|122683175:122684284:+	0.54	0.44	0.69	0.87	0.75	0.98	-0.33	174.09
ENSMUSG00000029510	chr5:138278839:138278997:-@chr5:138278454|138278537:138278215:-	0.41	0.33	0.49	0.67	0.53	0.79	-0.26	51.02
ENSMUSG00000029500	chr5:110265740:110265828:-@chr5:110265642|110265645:110265512:-	0.44	0.35	0.54	0.18	0.11	0.28	0.26	13252.9
ENSMUSG00000061898	chr5:143180549:143180743:-@chr5:143179542|143179642:143179486:-	0.05	0.01	0.16	0.29	0.18	0.44	-0.24	11.48
ENSMUSG00000006576	chr1:75546462:75546613:+@chr1:75546772|75546815:75546921:+	0.8	0.5	0.98	0.34	0.13	0.62	0.46	11.38
ENSMUSG00000026311	chr1:91540565:91540864:+@chr1:91544151|91544156:91544297:+	0.13	0.03	0.3	0.58	0.36	0.77	-0.45	6755.34
ENSMUSG00000041757	chr1:133266566:133266666:+@chr1:133270000|133270060:133270202:+	0.84	0.71	0.94	0.55	0.39	0.72	0.29	10.1
ENSMUSG00000039382	chrX:7724187:7724291:+@chrX:7725740|7725931:7726036:+	0.4	0.28	0.54	0.76	0.55	0.92	-0.36	15.26
ENSMUSG00000031310	chrX:101416909:101416981:-@chrX:101415938|101416461:101415761:-	0.51	0.43	0.6	0.29	0.22	0.37	0.22	110.89
ENSMUSG00000085396	chrX:50608687:50608814:-@chrX:50608604|50608607:50608478:-	0.3	0.18	0.45	0.75	0.53	0.95	-0.45	97.04
ENSMUSG00000030598	chr7:28736068:28736203:+@chr7:28737339|28737665:28738140:+	0.35	0.25	0.46	0.12	0.07	0.19	0.23	47.86
ENSMUSG00000006019	chr7:16221684:16221993:-@chr7:16218950|16219184:16217988:-	0.19	0.1	0.33	0.59	0.39	0.86	-0.4	62.61
ENSMUSG00000011427	chr7:29816072:29816289:+@chr7:29822980|29823070:29823144:+	0.45	0.32	0.6	0.81	0.65	0.94	-0.36	76.36
ENSMUSG00000060538	chr7:126898224:126898278:-@chr7:126897224|126897227:126897026:-	0.36	0.25	0.48	0.61	0.51	0.72	-0.25	12.05
ENSMUSG00000021709	chr13:103830188:103830331:-@chr13:103828023|103828216:103827907:-	0.05	0.01	0.12	0.38	0.17	0.69	-0.33	45.2
ENSMUSG00000041297	chr13:17721088:17721293:-@chr13:17719625|17719805:17719356:-	0.23	0.19	0.26	0.43	0.38	0.48	-0.2	1000000000000
ENSMUSG00000062822	chr13:119464565:119464690:+@chr13:119465280|119466074:119466304:+	0.44	0.34	0.57	0.23	0.17	0.31	0.21	12.45
ENSMUSG00000025616	chr16:87466253:87466356:+@chr16:87469675|87469678:87469862:+	0.92	0.83	0.97	0.57	0.37	0.74	0.35	3339.7
ENSMUSG00000022973	chr16:90976599:90976751:-@chr16:90974066|90974075:90973910:-	0.28	0.14	0.42	0.77	0.54	0.93	-0.49	612.34
ENSMUSG00000096215	chr16:5007316:5007418:+@chr16:5007744|5007774:5007888:+	0.48	0.27	0.7	0.96	0.87	1	-0.48	2043.43
ENSMUSG00000028760	chr4:138177917:138178010:+@chr4:138180490|138180547:138180607:+	0.35	0.18	0.63	0.77	0.5	0.93	-0.42	10.56
ENSMUSG00000014592	chr4:151084563:151084878:-@chr4:151083861|151084200:151083677:-	0.58	0.53	0.63	0.29	0.24	0.35	0.29	1000000000000
ENSMUSG00000028760	chr4:138105314:138105436:+@chr4:138120346|138120349:138120454:+	0.75	0.61	0.88	0.42	0.27	0.56	0.33	34.8
ENSMUSG00000036622	chr4:141006352:141006503:+@chr4:141006679|141006753:141006848:+	0.21	0.15	0.27	0.45	0.37	0.52	-0.24	2.26879e+07
ENSMUSG00000037692	chr4:133055013:133055203:+@chr4:133060662|133060781:133060892:+	0.26	0.2	0.34	0.55	0.46	0.63	-0.29	5.69851e+07
ENSMUSG00000037692	chr4:133055013:133055203:+@chr4:133060662|133060676:133060892:+	0.21	0.14	0.3	0.68	0.59	0.75	-0.47	1000000000000
ENSMUSG00000021792	chr14:41013698:41013775:-@chr14:41004203|41004220:41004041:-	0.41	0.32	0.5	0.18	0.11	0.26	0.23	430.08
ENSMUSG00000048922	chr14:67694965:67695050:-@chr14:67693751|67693754:67693626:-	0.53	0.39	0.69	0.88	0.73	0.99	-0.35	52.57
ENSMUSG00000040938	chr11:70214955:70215098:+@chr11:70215284|70216137:70216413:+	0.43	0.39	0.47	0.22	0.19	0.25	0.21	1000000000000
ENSMUSG00000017686	chr11:80242573:80242681:+@chr11:80243370|80243402:80243490:+	0.96	0.87	1	0.69	0.52	0.84	0.27	11.91
ENSMUSG00000025145	chr11:120713953:120714053:+@chr11:120714168|120714273:120714528:+	0.04	0.02	0.08	0.26	0.16	0.37	-0.22	69074.1
ENSMUSG00000020873	chr11:95385801:95385904:+@chr11:95386486|95386511:95386616:+	0.77	0.68	0.85	0.49	0.39	0.59	0.28	802.22
ENSMUSG00000025576	chr11:118496938:118497070:-@chr11:118496390|118496531:118496351:-	0.09	0.03	0.19	0.63	0.21	0.96	-0.54	10.58
ENSMUSG00000018761	chr11:69658566:69658698:-@chr11:69658021|69658056:69657936:-	0.05	0.02	0.11	0.26	0.17	0.36	-0.21	73879.1
ENSMUSG00000009894	chr11:59449793:59449916:-@chr11:59438513|59438516:59437978:-	0.13	0.05	0.25	0.63	0.39	0.86	-0.5	967.81
ENSMUSG00000034652	chr11:114893238:114893594:+@chr11:114894658|114894670:114894778:+	0.45	0.25	0.69	0.94	0.83	0.99	-0.49	2.78301e+06
ENSMUSG00000018501	chr11:62376635:62376761:-@chr11:62373574|62373622:62373076:-	0.89	0.82	0.95	0.66	0.52	0.79	0.23	11.82
ENSMUSG00000034586	chr11:115360322:115360492:-@chr11:115359808|115359811:115359695:-	0.24	0.06	0.45	0.75	0.61	0.87	-0.51	171.26
ENSMUSG00000005682	chr10:128315098:128315236:+@chr10:128315487|128315514:128315657:+	0.32	0.26	0.38	0.62	0.55	0.69	-0.3	1000000000000
ENSMUSG00000024193	chr17:26936287:26936391:+@chr17:26936512|26936523:26936680:+	0.89	0.77	0.96	0.57	0.43	0.7	0.32	126.48
ENSMUSG00000024446	chr17:36257783:36257846:-@chr17:36257524|36257706:36257442:-	0.61	0.37	0.84	0.17	0.08	0.32	0.44	624.05
ENSMUSG00000063952	chr17:28817065:28817193:+@chr17:28817471|28817486:28817798:+	0.05	0	0.19	0.49	0.25	0.73	-0.44	277.05
ENSMUSG00000062753	chr17:27564562:27564750:-@chr17:27564339|27564410:27564149:-	0.62	0.5	0.75	0.89	0.77	0.99	-0.27	29.52
ENSMUSG00000023994	chr17:48393180:48393285:-@chr17:48392488|48392506:48392340:-	0.45	0.35	0.54	0.68	0.56	0.79	-0.23	23.62
ENSMUSG00000023883	chr17:14956734:14956864:-@chr17:14956061|14956067:14955984:-	0.56	0.48	0.65	0.76	0.67	0.84	-0.2	14.46
ENSMUSG00000013787	chr17:34905342:34905456:+@chr17:34905610|34905910:34906058:+	0.33	0.29	0.38	0.1	0.08	0.13	0.23	1000000000000
ENSMUSG00000038241	chr2:155973343:155973489:+@chr2:155974250|155974253:155974483:+	0.33	0.21	0.46	0.89	0.71	0.99	-0.56	2.25627e+10
ENSMUSG00000041975	chr2:70993484:70993575:-@chr2:70981967|70982195:70981855:-	0.38	0.28	0.49	0.64	0.51	0.79	-0.26	11.74
ENSMUSG00000027333	chr2:131520095:131520268:+@chr2:131520412|131521055:131521171:+	0.88	0.73	0.98	0.53	0.39	0.71	0.35	10.83
ENSMUSG00000027333	chr2:131520095:131520268:+@chr2:131520412|131520922:131521171:+	0.81	0.74	0.88	0.43	0.36	0.52	0.38	1000000000000
ENSMUSG00000027378	chr2:127768171:127768258:-@chr2:127766118|127766121:127766024:-	0.25	0.1	0.44	0.75	0.56	0.91	-0.5	21237.8
ENSMUSG00000005506	chr2:91013238:91013402:+@chr2:91013491|91016566:91019497:+	0.6	0.58	0.62	0.8	0.78	0.82	-0.2	1000000000000
ENSMUSG00000025010	chr19:40844660:40844959:+@chr19:40845045|40845081:40845204:+	0.9	0.83	0.96	0.65	0.51	0.78	0.25	134.25
ENSMUSG00000024941	chr19:5759665:5759804:-@chr19:5759339|5759342:5759271:-	0.69	0.56	0.81	0.92	0.84	0.98	-0.23	23.13
Mutually Exclusive Exon
Gene ID	Event Name	Control Pos Mean	Control CI Low	Control CI High	KO Pos Mean	KO CI Low	KO CI High	Difference	Bayes Factor
ENSMUSG00000022607	chr15:73394648:73394744:-@chr15:73392344:73392447:-@chr15:73360026:73360337:-@chr15:73343133:73343359:-	0.2	0.15	0.27	0.59	0.46	0.73	-0.39	1000000000000
ENSMUSG00000022607	chr15:73394648:73394744:-@chr15:73392344:73392447:-@chr15:73391759:73391880:-@chr15:73343133:73343359:-	0.12	0.05	0.21	0.44	0.27	0.63	-0.32	89.34
ENSMUSG00000022607	chr15:73394648:73394744:-@chr15:73391759:73391880:-@chr15:73360026:73360337:-@chr15:73343133:73343359:-	0.34	0.25	0.45	0.62	0.49	0.74	-0.28	22.18
ENSMUSG00000022607	chr15:73394648:73394744:-@chr15:73391759:73391880:-@chr15:73365041:73365195:-@chr15:73343133:73343359:-	0.93	0.87	0.97	0.66	0.52	0.81	0.27	467.07
ENSMUSG00000022621	chr15:89586914:89586993:-@chr15:89586259:89586338:-@chr15:89584279:89584390:-@chr15:89583910:89584007:-	0.5	0.33	0.69	0.86	0.66	0.96	-0.36	16.24
ENSMUSG00000022607	chr15:73394648:73394744:-@chr15:73365041:73365195:-@chr15:73360026:73360337:-@chr15:73343133:73343359:-	0.15	0.11	0.19	0.49	0.38	0.58	-0.34	1000000000000
ENSMUSG00000037058	chr18:35598667:35598759:+@chr18:35600045:35600117:+@chr18:35608738:35608819:+@chr18:35610871:35611034:+	0.32	0.24	0.4	0.57	0.45	0.68	-0.25	78.22
ENSMUSG00000017843	chr12:110570696:110570768:+@chr12:110574745:110574861:+@chr12:110578101:110578168:+@chr12:110580401:110583061:+	0.75	0.41	0.98	0.24	0.1	0.42	0.51	16.43
ENSMUSG00000050912	chr9:7768290:7768340:+@chr9:7785211:7785326:+@chr9:7789303:7789385:+@chr9:7790842:7791108:+	0.3	0.2	0.42	0.57	0.43	0.73	-0.27	26.99
ENSMUSG00000025786	chr9:123100259:123100592:-@chr9:123098923:123098974:-@chr9:123089032:123089156:-@chr9:123084214:123084310:-	0.92	0.86	0.97	0.56	0.46	0.66	0.36	1000000000000
ENSMUSG00000050912	chr9:7768290:7768340:+@chr9:7785211:7785326:+@chr9:7789300:7789385:+@chr9:7790842:7791108:+	0.32	0.2	0.43	0.62	0.47	0.81	-0.3	29.79
ENSMUSG00000032235	chr9:69397998:69398053:+@chr9:69398946:69399087:+@chr9:69400477:69400581:+@chr9:69407117:69407366:+	0.41	0.29	0.54	0.1	0.04	0.19	0.31	24.63
ENSMUSG00000041064	chr9:65592124:65592230:+@chr9:65593262:65593349:+@chr9:65593457:65593602:+@chr9:65594387:65594578:+	0.87	0.76	0.96	0.57	0.4	0.74	0.3	21.96
ENSMUSG00000034544	chr3:66994517:66994712:+@chr3:66996465:66996590:+@chr3:67082536:67082709:+@chr3:67180829:67180865:+	0.45	0.35	0.56	0.15	0.08	0.24	0.3	4.34256e+07
ENSMUSG00000031816	chr8:121106870:121106973:-@chr8:121105718:121105831:-@chr8:121105574:121105687:-@chr8:121104392:121104558:-	0.9	0.75	0.99	0.34	0.2	0.51	0.56	185.08
ENSMUSG00000031441	chr8:12859314:12859479:+@chr8:12861640:12861844:+@chr8:12863759:12863862:+@chr8:12864920:12868728:+	0.52	0.39	0.67	0.22	0.15	0.3	0.3	59.02
ENSMUSG00000046691	chr8:106893501:106893593:-@chr8:106887301:106887356:-@chr8:106886920:106887037:-@chr8:106883863:106886526:-	0.46	0.4	0.52	0.16	0.13	0.21	0.3	1000000000000
ENSMUSG00000031816	chr8:121106870:121106973:-@chr8:121105718:121105831:-@chr8:121105574:121105687:-@chr8:121104392:121104505:-	0.14	0.03	0.26	0.4	0.28	0.53	-0.26	33.37
NA	chr6:128143514:128143578:-@chr6:128083382:128083481:-@chr6:128034166:128034245:-@chr6:127967081:127967272:-	0.39	0.28	0.52	0.16	0.1	0.25	0.23	12.63
ENSMUSG00000053768	chr6:32803890:32804025:-@chr6:32801178:32801284:-@chr6:32794215:32794308:-@chr6:32792227:32792926:-	0.13	0.06	0.22	0.44	0.26	0.63	-0.31	11.06
ENSMUSG00000029142	chr5:31613951:31614022:+@chr5:31616381:31616487:+@chr5:31629616:31629720:+@chr5:31650303:31650484:+	0.78	0.6	0.93	0.39	0.21	0.56	0.39	72.91
ENSMUSG00000029267	chr5:108065674:108065965:+@chr5:108067460:108067572:+@chr5:108073307:108073454:+@chr5:108080825:108081023:+	0.83	0.78	0.87	0.54	0.45	0.62	0.29	1000000000000
ENSMUSG00000029127	chr5:38216447:38216613:-@chr5:38213308:38214064:-@chr5:38210618:38210664:-@chr5:38205889:38205962:-	0.3	0.19	0.43	0.64	0.44	0.82	-0.34	17.33
ENSMUSG00000026319	chr1:105735923:105736022:+@chr1:105740435:105740517:+@chr1:105741013:105741095:+@chr1:105741297:105741360:+	0.86	0.76	0.93	0.46	0.32	0.6	0.4	1.75479e+08
ENSMUSG00000031310	chrX:101417287:101417330:-@chrX:101416909:101416975:-@chrX:101416167:101416461:-@chrX:101415761:101415938:-	0.84	0.78	0.88	0.64	0.56	0.72	0.2	59.69
ENSMUSG00000025261	chrX:151803282:151803569:+@chrX:151803756:151803802:+@chrX:151804446:151804540:+@chrX:151806272:151806407:+	0.25	0.13	0.39	0.03	0	0.09	0.22	260.5
ENSMUSG00000031310	chrX:101417287:101417330:-@chrX:101416909:101416981:-@chrX:101416167:101416461:-@chrX:101415761:101415938:-	0.84	0.79	0.89	0.62	0.55	0.7	0.22	3.83547e+06
ENSMUSG00000040428	chr7:45549804:45549965:+@chr7:45553245:45553294:+@chr7:45553569:45553681:+@chr7:45553765:45554229:+	0.3	0.18	0.43	0.07	0.02	0.13	0.23	19.53
ENSMUSG00000066406	chr7:75677106:75677479:+@chr7:75679820:75679873:+@chr7:75683394:75683459:+@chr7:75685117:75685309:+	0.43	0.25	0.68	0.06	0	0.21	0.37	13.48
NA	chr7:97579366:97579497:-@chr7:97575588:97575691:-@chr7:97558131:97558226:-@chr7:97550331:97550741:-	0.35	0.26	0.45	0.57	0.46	0.68	-0.22	12.45
NA	chr7:127421623:127422039:-@chr7:127421405:127421518:-@chr7:127420010:127420105:-@chr7:127418966:127419641:-	0.66	0.55	0.76	0.38	0.25	0.53	0.28	14.61
ENSMUSG00000078765	chr7:30564082:30564131:+@chr7:30564203:30564394:+@chr7:30564474:30564607:+@chr7:30565095:30565179:+	0.35	0.22	0.5	0.73	0.58	0.86	-0.38	97.72
ENSMUSG00000033102	chr13:64209107:64209204:-@chr13:64205271:64205417:-@chr13:64201332:64201448:-@chr13:64192545:64196675:-	0.43	0.33	0.53	0.21	0.13	0.29	0.22	29.95
ENSMUSG00000015937	chr13:56096124:56096234:-@chr13:56089758:56089857:-@chr13:56088252:56088342:-@chr13:56084196:56084285:-	0.95	0.93	0.97	0.63	0.58	0.68	0.32	1000000000000
ENSMUSG00000061887	chr4:107009679:107009768:+@chr4:107027217:107027297:+@chr4:107028193:107028252:+@chr4:107030862:107030928:+	0.65	0.56	0.73	0.42	0.33	0.52	0.23	22.05
ENSMUSG00000021952, ENSMUSG00000021959	chr14:57664888:57664956:-@chr14:57648419:57648524:-@chr14:57643335:57643505:-@chr14:57643082:57643223:-	0.08	0.04	0.14	0.3	0.2	0.41	-0.22	48.04
NA	chr11:51650678:51651073:-@chr11:51650149:51650354:-@chr11:51648008:51648162:-@chr11:51645927:51646274:-	0.49	0.36	0.63	0.09	0.02	0.2	0.4	665447
ENSMUSG00000025138	chr11:120620163:120620269:-@chr11:120619683:120619767:-@chr11:120619149:120619290:-@chr11:120618372:120619049:-	0.73	0.57	0.9	0.34	0.21	0.53	0.39	39.42
ENSMUSG00000017119	chr11:101576303:101576409:+@chr11:101577194:101577251:+@chr11:101577932:101578037:+@chr11:101580585:101581951:+	0.6	0.56	0.64	0.4	0.36	0.45	0.2	1000000000000
ENSMUSG00000020456	chr11:6313788:6313979:+@chr11:6316765:6316855:+@chr11:6316978:6317080:+@chr11:6324878:6324922:+	0.58	0.5	0.65	0.25	0.18	0.32	0.33	1000000000000
ENSMUSG00000040938	chr11:70214502:70214712:+@chr11:70214955:70215098:+@chr11:70215284:70216051:+@chr11:70216137:70216414:+	0.59	0.55	0.63	0.38	0.34	0.43	0.21	1000000000000
ENSMUSG00000078812	chr11:69921163:69921386:-@chr11:69920341:69920434:-@chr11:69919449:69919478:-@chr11:69919151:69919336:-	0.48	0.44	0.51	0.19	0.16	0.22	0.29	1000000000000
ENSMUSG00000020456	chr11:6313788:6313979:+@chr11:6316765:6316855:+@chr11:6316978:6317080:+@chr11:6334533:6334648:+	0.64	0.59	0.68	0.28	0.23	0.32	0.36	1000000000000
ENSMUSG00000019916	chr10:59352083:59352259:+@chr10:59354340:59354410:+@chr10:59355350:59355420:+@chr10:59361861:59361960:+	0.49	0.43	0.55	0.7	0.61	0.78	-0.21	378.12
ENSMUSG00000019856	chr10:53638177:53638281:-@chr10:53635232:53635434:-@chr10:53634302:53634395:-@chr10:53633145:53633715:-	0.61	0.49	0.73	0.35	0.22	0.48	0.26	12.22
ENSMUSG00000055053	chr10:81406089:81406214:-@chr10:81404824:81405008:-@chr10:81403352:81403428:-@chr10:81396191:81401071:-	0.63	0.53	0.73	0.88	0.81	0.94	-0.25	563.31
ENSMUSG00000024426	chr17:35901368:35901611:-@chr17:35898388:35898467:-@chr17:35898257:35898350:-@chr17:35897598:35897915:-	0.3	0.2	0.41	0.03	0.01	0.07	0.27	2.90245e+09
NA	chr17:34952136:34952173:-@chr17:34951885:34951925:-@chr17:34950698:34950847:-@chr17:34950236:34950475:-	0.84	0.79	0.88	0.61	0.55	0.67	0.23	1000000000000
ENSMUSG00000053436	chr17:28728904:28728975:+@chr17:28737011:28737090:+@chr17:28740680:28740759:+@chr17:28741788:28741866:+	0.51	0.39	0.63	0.75	0.66	0.83	-0.24	14.14
NA	chr17:87265835:87265947:-@chr17:87264141:87264365:-@chr17:87258750:87258881:-@chr17:87257928:87258089:-	0.18	0.12	0.26	0.47	0.33	0.6	-0.29	150.86
ENSMUSG00000027287	chr2:120586159:120586276:+@chr2:120590663:120590695:+@chr2:120590822:120590914:+@chr2:120594801:120594956:+	0.72	0.52	0.9	0.16	0.04	0.38	0.56	1.04602e+06
ENSMUSG00000055897	chr2:173608733:173608879:-@chr2:173600766:173601042:-@chr2:173599590:173599687:-@chr2:173597040:173597187:-	0.11	0.06	0.18	0.38	0.24	0.58	-0.27	159.72
ENSMUSG00000026927	chr2:26389149:26389316:-@chr2:26388916:26389065:-@chr2:26388492:26388560:-@chr2:26387556:26387671:-	0.25	0.2	0.3	0.48	0.42	0.54	-0.23	1000000000000
ENSMUSG00000027198	chr2:93822387:93822568:-@chr2:93821610:93821681:-@chr2:93820030:93820149:-@chr2:93813399:93813964:-	0.17	0.11	0.24	0.38	0.25	0.52	-0.21	12.75
ENSMUSG00000027333	chr2:131520095:131520268:+@chr2:131520412:131521171:+@chr2:131522059:131522219:+@chr2:131524743:131525183:+	0.42	0.39	0.45	0.12	0.1	0.13	0.3	1000000000000
ENSMUSG00000074643, ENSMUSG00000027618	chr2:156111828:156111909:-@chr2:156103349:156103429:-@chr2:156098230:156098372:-@chr2:156079339:156079464:-	0.79	0.61	0.94	0.43	0.26	0.59	0.36	17.88
ENSMUSG00000009207	chr2:74570935:74570976:-@chr2:74568941:74569128:-@chr2:74551461:74555046:-@chr2:74551061:74551101:-	0.08	0.05	0.12	0.62	0.31	0.96	-0.54	338.4
NA	chr19:55923896:55923944:+@chr19:55924530:55924580:+@chr19:55925977:55926049:+@chr19:55931434:55933655:+	0.45	0.26	0.63	0.89	0.7	0.99	-0.44	118.52
