# Supplementary material for: DDX5 plays essential transcriptional and post-transcriptional roles in the maintenance and function of spermatogonia
Source: Nat Commun. 2019 May 23;10:2278. doi: 10.1038/s41467-019-09972-7 (PMC6533336; doi:10.1038/s41467-019-09972-7)
Supplement: Supplementary file 10 — Supplementary Data 7 [file 41467_2019_9972_MOESM10_ESM.xlsx]

## Sheet: Supplementary Data 7
Supplementary Data 7. Ingenuity Pathway Analysis of Control vs. Ddx5 KO Differentially Expressed Genes (by RNA-seq)
IPA Top Canonical Pathways
Ingenuity Canonical Pathways	-log(p-value)	Molecules
Cell Cycle: G1/S Checkpoint Regulation	8.16	TGFB1,HDAC10,RBL2,HDAC8,E2F1,CDKN2A,MAX,TP53,GNL3,CCND3,E2F8,SUV39H1,CCNE1,SKP2,SMAD3,CDKN2D,CDKN1A,SKP1,ATR,SIN3A,RBL1,HDAC4,CDK6,FOXO1,HDAC1,HDAC5,E2F5,CCNE2,HDAC2,CDK4,CCND2,ATM,CDC25A,BTRC,ABL1,MYC,HDAC6,CDKN1B,CCND1,CDKN2B,MDM2,PAK1IP1,RB1,TFDP1
Cyclins and Cell Cycle Regulation	7.53	PPP2R5E,TGFB1,HDAC10,HDAC8,CDKN2A,CCNB2,PPP2R5A,SKP2,CDKN2D,ATR,PPP2CB,PPP2R1B,HDAC1,HDAC5,E2F5,CCNE2,CCNA1,CCND2,RAF1,CDC25A,PPP2R2C,ABL1,CDKN1B,CCND1,CDKN2B,PPP2R5D,E2F1,TP53,CCND3,E2F8,SUV39H1,CCNE1,CDKN1A,SKP1,SIN3A,HDAC4,CDK6,PPP2R5B,HDAC2,CDK4,CDK7,ATM,BTRC,WEE1,HDAC6,CCNH,PPM1J,CCNA2,RB1,TFDP1
Molecular Mechanisms of Cancer	7.49	GNA11,PRKAR2B,CDK14,JAK3,CDKN2A,CYCS,RAP1A,PIK3CB,RASGRP1,WNT2B,FOS,GNAQ,PIK3CD,BMP4,FZD1,ATR,PRKCB,RBL1,TGFBR1,MAPK9,APH1B,E2F5,GNAZ,CCND2,CTNNB1,TCF4,MAPK12,PTK2,FZD9,NRAS,PRKCD,FANCD2,HAT1,RALBP1,PAK6,PSENEN,CAMK2G,RASGRF2,CDKN2B,RAP1B,BAX,ARHGEF9,PRKAG1,BID,ITGA5,RHOU,CDK16,JUN,GNAI1,RASGRF1,RHOH,WNT5A,PTCH1,RHOD,ARHGEF12,E2F1,RHOC,MAX,TP53,APH1A,ADCY10,APC,ARHGEF17,PTPN11,SUV39H1,ITGB1,CCNE1…
Breast Cancer Regulation by Stathmin1	7.22	PPP2R5E,PRKAR2B,GNB1,PIK3CB,TUBA1A,GNAQ,PIK3CD,PPP2R5A,PRKCB,ITPR1,PPP1R14D,E2F5,CAMK1D,NRAS,PRKCD,Calm1 (includes others),GNB5,CAMK2G,PPP2R5D,TUBA4A,ARHGEF9,PRKAG1,GNAI1,GNB4,ARHGEF12,E2F1,TP53,ADCY10,ARHGEF17,PPP1R3C,PTPN11,CCNE1,ADCY2,PRKCI,PRKCZ,PPP1R11,TSG101,ADCY5,RACK1,PAK1,CAMK4,SOS1,CAMK2A,ITPR3,CAMK1,MAP2K2,PRKD1,GNG2,PRKACA,HRAS,ADCY9,ITPR2,PIK3R6,TUBB3,GNG7,PRKAG2,TUBA1C,MAP2K1,GNAI3,…
Adipogenesis pathway	6.74	KAT2B,TGFB1,HDAC10,TNFRSF1A,HDAC8,NOCT,DGKD,SIN3B,LPIN1,FBXW7,BMP4,FZD1,SMAD3,PPIP5K1,HDAC1,RPS6KB1,AGPAT2,HDAC5,CTNNB1,RBP1,FGF2,ATG7,CLOCK,SETDB1,FZD9,BMPR2,HAT1,SMAD1,NR1D2,ZNF423,SOX9,STAT5B,GTF2H1,GTF2H3,WNT5A,PER2,FZD2,DLK1,RBBP7,FZD7,TP53,GTF2H4,FGFRL1,FOXC2,ARNTL,SIN3A,DDIT3,RBBP4,FZD3,BSCL2,HDAC4,FOXO1,BMP7,SIRT1,CTBP1,NFATC4,HDAC2,CDK7,MNAT1,CEBPA,SMAD9,KDM1A,HDAC6,CCNH,EBF1,CEBPB,HIF1A…
GNRH Signaling	6.46	ITPR2,GNA11,MMP2,PRKAR2B,GNG7,GNB1,MAP3K10,PRKAG2,MAP2K1,GNAI3,FOS,GNAQ,CACNB1,ADCY3,PRKCB,ITPR1,MAPK11,MAPK9,CACNG8,MAPK12,PLCB4,RAF1,PTK2,NRAS,PRKCD,Calm1 (includes others),CACNG5,CREB5,PAK6,PTK2B,CAMK2G,MAP3K1,CACNA2D1,PRKAG1,MAP2K6,MAP3K15,CACNB3,JUN,GNAI1,MAP2K7,CREB1,CACNB4,MAP3K6,CAMK2D,CACNA1B,CACNA1I,ADCY10,GNAI2,CACNA2D3,MAPK7,ADCY2,CREBBP,MAP2K3,PRKCI,PRKCZ,CACNA1D,KRAS,MAP3K5,RRAS2,MA…
Protein Kinase A Signaling	5.69	ADD1,DUSP3,PRKAR2B,GNB1,RAP1A,ANAPC5,GNAQ,DUSP18,PRKCB,ITPR1,PDE6B,PPP1R14D,TGFBR1,PTPN13,CDC27,PDE12,YWHAG,CTNNB1,Tcf7,TCF4,MYL9,DUSP2,PTK2,PHKG2,ADD3,PLCD3,PRKCD,Calm1 (includes others),ACP1,PTPN12,PTK2B,GNB5,CAMK2G,MAP3K1,MYLK,RAP1B,PRKAG1,YWHAZ,Ppp1cc,GNAI1,PYGM,PHKA2,AKAP10,ANAPC4,GNB4,PDE4A,CREB1,PTCH1,DUSP11,PTPN4,ADCY10,HIST1H1C,CREM,PYGB,DUSP1,PPP1R3C,PDE7A,PTPN11,ADCY2,CREBBP,TNNI3,PRKC…
Integrin Signaling	5.5	VCL,ACTA2,ITGB2,TLN2,RAP1A,ILK,PIK3CB,ZYX,PIK3CD,ACTB,MYL9,ACTN1,Ppp1r12b,PTK2,ARPC2,NRAS,CAPN5,PAK6,GSN,MYLK,RAP1B,ITGA5,RHOU,ITGAM,RHOH,ACTR2,RHOD,RHOC,TSPAN7,WIPF1,DOCK1,ITGB7,ITGA2B,PFN1,PTPN11,ITGB1,TSPAN5,BCAR3,GIT1,CAPN7,TSPAN6,CAPN1,VASP,PAK1,SOS1,PLCG2,RHOG,TSPAN3,MAP2K2,PLCG1,HRAS,PFN2,RND2,ITGAL,PIK3R6,ITGAV,MAP2K1,ARPC1B,MPRIP,RALB,ACTG1,ACTN2,ACTN4,ARPC1A,PIK3R3,ARPC3,PIK3R4,RAF1,CAP…
Glioma Signaling	5.38	PIK3R6,RBL2,CDKN2A,MAP2K1,PIK3CB,PIK3CD,CDKN2D,PRKCB,RBL1,E2F5,PIK3R3,PDGFRA,PIK3R4,RAF1,CAMK1D,ABL1,IGF1R,EGF,NRAS,PRKCD,Calm1 (includes others),CCND1,CAMK2G,CDKN2B,IDH2,E2F1,CAMK2D,PDGFB,PIK3R1,TP53,PIK3CA,E2F8,PTPN11,SUV39H1,CDKN1A,SIN3A,PRKCI,CDK6,PRKCZ,KRAS,CDK4,IRS2,MTOR,RRAS2,IDH3B,ATM,CAMK4,SOS1,CAMK2A,IGF2,PLCG2,CAMK1,MAP2K2,MAPK1,PLCG1,PRKD1,MDM2,IDH1,RB1,TFDP1,HRAS,SHC1
α-Adrenergic Signaling	5.37	ITPR2,PRKAR2B,GNG7,GNB1,PRKAG2,MAP2K1,GNAI3,GNAQ,ADCY3,PRKCB,ITPR1,RAF1,PHKG2,SLC8A2,NRAS,PRKCD,Calm1 (includes others),GNB5,GYS1,GNG12,PRKAG1,GNAI1,PYGM,PHKA2,GNB4,ADCY10,GNAI2,PYGB,ADCY2,PRKCI,PRKCZ,KRAS,RRAS2,PYGL,ADCY5,RACK1,CAMK4,PLCG2,GNAS,GNG5,ITPR3,MAP2K2,MAPK1,PLCG1,PRKD1,GNG2,PRKACA,HRAS,ADCY9
Signaling by Rho Family GTPases	5.25	CDH2,GNA11,MAP3K20,GNB1,MAP3K10,ACTA2,PIK3CB,FOS,GNAQ,PIK3CD,ACTB,PIP5K1A,PIP5K1C,MAPK9,GNAZ,MAPK12,CDH15,MYL9,PTK2,CDH24,PI4KA,ARPC2,PAK6,PTK2B,GNB5,WASF3,MYLK,ARHGEF9,DIAPH3,ITGA5,RHOU,JUN,GNAI1,RHOH,ACTR2,GNB4,RHOD,ARHGEF12,RHOC,WIPF1,SEPT5,VIM,CFL1,ARHGEF17,CLIP1,PTPN11,ITGB1,CDH23,PRKCI,CDH11,PRKCZ,CDH13,PIP4K2C,CDC42EP4,RACK1,PAK1,PPP1R12C,SEPT2,RDX,RHOG,MYL6,MAP2K2,SEPT9,GNG2,RND2,IQGAP1,P…
Role of NFAT in Cardiac Hypertrophy	5.16	PRKAR2B,GNB1,PIK3CB,GNAQ,PIK3CD,PRKCB,ITPR1,TGFBR1,MAPK9,MAPK12,CAMK1D,PLCD3,IGF1R,SLC8A2,NRAS,PRKCD,Calm1 (includes others),GNB5,CAMK2G,MAP3K1,PRKAG1,CACNB3,GNAI1,GNB4,CACNA1B,CACNA1I,ADCY10,PTPN11,CACNA2D3,ADCY2,MAP2K3,PRKCI,PRKCZ,PLCL1,NOTUM,HDAC2,ADCY5,RACK1,CAMK4,CACNA1A,SOS1,CAMK2A,PLCG2,HDAC6,ITPR3,CAMK1,MAP2K2,CACNA1G,PLCH2,PLCG1,PRKD1,GNG2,PRKACA,HRAS,ADCY9,ITPR2,PIK3R6,TGFB1,HDAC10,HDAC…
Germ Cell-Sertoli Cell Junction Signaling	4.95	CDH2,IQGAP1,PIK3R6,VCL,TGFB1,TUBB3,TNFRSF1A,MAP3K10,ACTA2,TUBA1C,MAP2K1,ILK,PIK3CB,ZYX,TUBA1A,PIK3CD,ACTG1,ACTB,PLS1,ACTN2,TGFBR1,ACTN4,MAPK9,PIK3R3,CTNNB1,PIK3R4,MAPK12,NECTIN2,JUP,ACTN1,RHOJ,PTK2,NRAS,TGFBR2,PAK6,GSN,RHOB,MAP3K1,SORBS1,TUBA1B,TUBA4A,MAP2K6,RHOU,MAP3K15,MAP2K7,RHOH,EPN2,AFDN,ITGA3,RHOD,TUBB6,MAP3K6,RHOC,PIK3R1,A2M,CFL1,PIK3CA,PTPN11,ITGB1,MAP2K3,TUBA3E,CTNNA1,KRAS,RHOT2,LIMK2,IR…
Estrogen Receptor Signaling	4.59	KAT2B,SMARCA4,RBFOX2,MAP2K1,TAF7L,MED16,POLR2K,CCNC,MED6,TAF6,MED10,POLR2I,TAF1,PCK2,TAF15,MED1,RAF1,POLR2C,CDK8,TAF7,SPEN,NRAS,POLR2D,MED12,MED12L,GTF2H1,GTF2H3,G6PC3,TAF12,TAF9B,GTF2H4,MED4,POLR2B,TAF4,GTF2F1,MED27,CREBBP,NCOR1,DDX5,PRKDC,TRRAP,NRIP1,SRA1,CTBP1,KRAS,CDK7,RRAS2,TAF2,MED21,MNAT1,MED17,MED24,SOS1,THRAP3,CCNH,MAP2K2,MAPK1,PHB2,TAF10,MED23,GTF2H5,HRAS,NCOA2,SHC1,TAF11
Cell Cycle: G2/M DNA Damage Checkpoint Regulation	4.57	KAT2B,TRIP12,CDKN2A,CCNB2,TP53,CDC25C,BORA,TOP2B,PKMYT1,SKP2,CDKN1A,SKP1,ATR,CKS2,PRKCZ,PRKDC,YWHAB,MDM4,TOP2A,BRCA1,SFN,YWHAG,CDK7,ATM,BTRC,WEE1,ABL1,RPS6KA1,MDM2,YWHAZ,CDC25B
Thrombin Signaling	4.54	ITPR2,PIK3R6,GNA11,GNG7,GNB1,MAP2K1,PIK3CB,GNAI3,MPRIP,F2R,GNAQ,PIK3CD,ADCY3,PRKCB,ITPR1,MAPK11,RPS6KB1,GNAZ,PIK3R3,ARHGEF10,PIK3R4,MAPK12,PLCB4,RAF1,MYL9,CAMK1D,RHOJ,Ppp1r12b,PTK2,PLCD3,EGF,NRAS,PRKCD,GNB5,ARHGEF2,RHOB,CAMK2G,MYLK,GNG12,PPP1CB,ARHGEF9,RHOU,GNAI1,RHOH,ARHGEF11,GNB4,CREB1,RHOD,ARHGEF12,GNA12,CAMK2D,RHOC,PIK3R1,ADCY10,ARHGEF5,GNAI2,ARHGEF16,PIK3CA,PTPN11,ADCY2,PRKCI,PRKCZ,PLCL1,NOT…
NGF Signaling	4.25	PIK3R6,MAP3K10,MAP2K1,RAP1A,PIK3CB,RPS6KA5,PIK3CD,MAPK9,RPS6KB1,TRAF6,RPS6KA4,SMPD2,PIK3R3,PIK3R4,MAPK12,RAF1,NRAS,PRKCD,CREB5,RPS6KA2,MAP3K1,RAP1B,BAX,MAP3K15,IKBKE,CREB1,MAP3K6,PIK3R1,TP53,RPS6KA6,PIK3CA,PTPN11,TRIO,MAPK7,CREBBP,TRAF4,PRKCZ,RPS6KB2,KRAS,IRS2,MAP3K5,CHUK,RRAS2,MAP3K11,RPS6KA3,ATM,SOS1,MAP3K9,RELA,RHOA,PLCG2,RHOG,ATF4,NGFR,MAP3K2,MAP2K2,RPS6KA1,MAPK1,PLCG1,HRAS,SHC1
Androgen Signaling	4.15	KAT2B,GNA11,PRKAR2B,GNG7,GNB1,PRKAG2,POLR2K,GNAI3,GNAQ,CACNB1,SMAD3,PRKCB,POLR2I,CACNG8,GNAZ,POLR2C,CALR,PRKCD,Calm1 (includes others),CACNG5,POLR2D,TGFB1I1,GNB5,CCND1,CACNA2D1,GNG12,PRKAG1,CACNB3,GTF2H1,JUN,GNAI1,GTF2H3,GNB4,CACNB4,GNA12,CACNA1B,CACNA1I,GTF2H4,POLR2B,GNAI2,GTF2F1,CACNA2D3,CREBBP,PRKCI,PRKCZ,CACNA1D,CDK7,TAF2,RACK1,MNAT1,CAMK4,CACNA1A,RELA,CACNG7,HSPA4,GNAS,GNG5,CCNH,CACNA1G,CACN…
Chronic Myeloid Leukemia Signaling	4.09	PIK3R6,TGFB1,HDAC10,RBL2,HDAC8,CDKN2A,MAP2K1,PIK3CB,PIK3CD,SMAD3,RBL1,TGFBR1,HDAC1,HDAC5,E2F5,PIK3R3,PIK3R4,RAF1,ABL1,NRAS,TGFBR2,MYC,CDKN1B,CCND1,STAT5B,IKBKE,E2F1,PIK3R1,TP53,PIK3CA,E2F8,PTPN11,SUV39H1,STAT5A,CDKN1A,SIN3A,HDAC4,CDK6,CTBP1,KRAS,HDAC2,CDK4,IRS2,CHUK,RRAS2,ATM,SOS1,RELA,HDAC6,MAP2K2,MAPK1,MDM2,RB1,TFDP1,HRAS
Glioblastoma Multiforme Signaling	4.09	ITPR2,PIK3R6,CDKN2A,MAP2K1,PIK3CB,WNT2B,PIK3CD,FZD1,TSC2,ITPR1,RPS6KB1,E2F5,PIK3R3,NF2,CTNNB1,PDGFRA,PIK3R4,PLCB4,RAF1,RHOJ,FZD9,PLCD3,IGF1R,EGF,NRAS,MYC,PRKCD,CDKN1B,CCND1,RHOB,RHOU,RHOH,WNT5A,RHOD,FZD2,E2F1,RHOC,PDGFB,PIK3R1,FZD7,TP53,APC,PIK3CA,E2F8,PTPN11,CCNE1,CDKN1A,FZD3,CDK6,TSC1,PLCL1,NOTUM,FOXO1,KRAS,PLCD1,RHOT2,CDK4,IRS2,TCF3,MTOR,RRAS2,ATM,WNT5B,SOS1,IGF2,RHOA,PLCG2,RHOG,ITPR3,MAP2K2,P…
PI3K/AKT Signaling	4.02	PPP2R5E,JAK3,INPPL1,NFKBIE,MAP2K1,ILK,NFKBIA,PIK3CB,PIK3CD,INPP5B,PPP2R5A,TSC2,PPP2CB,PPP2R1B,RPS6KB1,PIK3R3,YWHAG,CTNNB1,RAF1,PPP2R2C,THEM4,NRAS,CDKN1B,GYS1,CCND1,PPP2R5D,YWHAZ,ITGA5,FOXO3,IKBKE,ITGA3,CDC37,PIK3R1,TP53,PIK3CA,ITGB1,CDKN1A,PRKCZ,TSC1,EIF4EBP1,YWHAB,FOXO1,SYNJ1,RPS6KB2,KRAS,PPP2R5B,SFN,MAP3K5,CHUK,MTOR,RRAS2,INPP5F,TYK2,SOS1,RELA,PPM1J,PTGS2,MAP2K2,MAPK1,MDM2,HRAS,SHC1
NRF2-mediated Oxidative Stress Response	3.99	SQSTM1,GSTO2,FTL,PIK3R6,ABCC4,DNAJC13,DNAJC5,ACTA2,MAP2K1,PRDX1,PIK3CB,DNAJB2,FOS,GSTO1,PIK3CD,JUND,ACTG1,ACTB,CAT,PRKCB,GPX2,MAPK9,GSTT2/GSTT2B,PIK3R3,PIK3R4,RAF1,HSPB8,GSTM3,MGST1,DNAJC14,DNAJB5,MAFF,SOD2,DNAJC3,NRAS,PRKCD,DNAJC18,MAP3K1,DNAJB11,EPHX1,MAP2K6,DNAJC5G,JUNB,JUN,MAP2K7,HACD3,MAFK,DNAJC1,NQO1,PIK3R1,DNAJC19,PIK3CA,PTPN11,CDC34,GSTM5,MAPK7,MAFG,CREBBP,MAP2K3,PRKCI,PRKCZ,KRAS,GCLC,IRS…
Opioid Signaling Pathway	3.98	PRKAR2B,GNB1,FGR,RAP1A,FOS,LCK,PRKCB,ITPR1,POMC,RPS6KB1,RPS6KA4,CTNNB1,RGS19,MAPK12,CAMK1D,EGR4,NRAS,PRKCD,Calm1 (includes others),CAMK2G,RAP1B,CLTB,RGS10,PRKAG1,CACNB3,GNAI1,CREB1,PENK,CACNA1B,CACNA1I,RPS6KA6,ADCY10,ARRB1,AP1B1,CACNA2D3,MAPK7,ADCY2,CREBBP,MAP2K3,RGS9,PRKCI,PRKCZ,RPS6KB2,GRK4,ADCY5,CAMK4,CACNA1A,SOS1,CAMK2A,GRK1,SRF,ITPR3,CAMK1,MAP2K2,SLC12A5,CACNA1G,RPS6KA1,AP2A1,PRKD1,GNG2,PRKA…
HIPPO signaling	3.96	PPP2R5E,LATS1,Ppp1cc,PPP1R14A,FRMD6,DLG5,PATJ,CSNK1D,PPP1R10,PPP2R5A,PPP1R3C,PPP1R14B,SKP2,TP53BP2,SMAD3,MOB1A,SKP1,PPP2CB,PPP1R14D,PPP2R1B,TAZ,PRKCZ,YWHAB,PPP1R11,CSNK1E,SCRIB,PPP2R5B,SFN,YWHAG,DLG1,NF2,PPP1R12A,WWTR1,PPP2R2C,BTRC,WWC1,CD44,TEAD4,DLG4,PPM1J,LATS2,SMAD1,TEAD1,PPP1CB,PPP2R5D,YWHAZ
Cardiac Hypertrophy Signaling	3.89	GNA11,PRKAR2B,GNB1,MAP3K10,PIK3CB,GNAQ,PIK3CD,TGFBR1,MAPK9,RPS6KB1,GNAZ,MAPK12,MYL9,ATF6,PLCD3,IGF1R,NRAS,Calm1 (includes others),GNB5,MAP3K1,PRKAG1,RHOU,JUN,GNAI1,MAPKAPK3,RHOH,GNB4,CREB1,RHOD,IL6R,RHOC,ADCY10,PTPN11,ADCY2,CREBBP,MAP2K3,PLCL1,NOTUM,MAP3K5,ADCY5,RACK1,CAMK4,CACNA1A,SOS1,PLCG2,RHOG,MYL6,SRF,MAP2K2,PLCH2,RPS6KA1,PLCG1,GNG2,PRKACA,HRAS,ADCY9,RND2,PIK3R6,TGFB1,GNG7,PRKAG2,MAP2K1,GNAI…
Oncostatin M Signaling	3.89	KRAS,PLAU,RRAS2,RAF1,JAK3,MAP2K1,TYK2,SOS1,IL6ST,OSMR,STAT3,MMP3,NRAS,CHI3L1,STAT5A,TIMP3,MAP2K2,MAPK1,EPAS1,STAT5B,HRAS,SHC1
Actin Nucleation by ARP-WASP Complex	3.86	RHOH,ACTR2,ITGA3,RHOD,GNA12,RHOC,WIPF1,ARPC5L,ARPC1B,WASF1,ITGB1,ARPC4,ARPC1A,KRAS,RHOT2,ARPC3,RRAS2,PPP1R12A,VASP,PPP1R12C,RHOJ,SOS1,RHOA,ARPC2,RHOG,NRAS,RHOB,HRAS,ITGA5,RHOU,RND2
Protein Ubiquitination Pathway	3.83	HSPA13,USP44,SMURF2,USP28,UBE3B,USP7,CUL2,DNAJB2,ANAPC5,FBXW7,HSPB7,UBE2Z,PSMA2,USP31,UBE2T,PSMA1,HSPA12B,USP32,USP48,TRAF6,AMFR,UBE2W,DNAJC14,DNAJB5,UBE2G1,USP15,USP9X,TAP2,UBE4A,BIRC6,PSMB9,PSMB10,ANAPC4,THOP1,DNAJC1,TAP1,HSPA14,DNAJC19,ZBTB12,UBE2E2,Ubb,USP8,HSPA8,USP45,SMURF1,UBE2R2,USP4,DNAJC30,UCHL1,UBR1,B2M,BTRC,USP10,HSPA9,HSPA4,HLA-A,USP25,USP34,USP2,MDM2,CDC23,USP53,BAP1,USP29,UBE2S,USP…
RhoA Signaling	3.79	LPAR1,ACTA2,ARPC1B,RHPN2,ABL2,MPRIP,ACTG1,ACTB,SEPT3,PIP5K1A,CDC42EP3,RTKN,PIP5K1C,ARPC1A,PLEKHG5,ARPC3,MYL9,Ppp1r12b,PTK2,PI4KA,ARPC2,IGF1R,CDC42EP1,PLXNA1,PTK2B,MYLK,PPP1CB,ARHGAP12,ARHGEF11,ACTR2,SEMA3F,ARHGEF12,GNA12,ARPC5L,SEPT5,WASF1,CFL1,PFN1,DLC1,ARPC4,ANLN,PIP4K2C,LIMK2,CDC42EP4,LPAR2,PPP1R12A,MSN,RHPN1,SEPT6,SEPT2,RDX,RHOA,RAPGEF6,MYL6,ARHGAP8/PRR5-ARHGAP8,SEPT9,TTN,PFN2,MYL7,ARHGAP9
IL-8 Signaling	3.78	IQGAP1,PIK3R6,ITGAV,MMP2,GNG7,GNB1,ITGB2,MAP2K1,PIK3CB,GNAI3,FOS,PIK3CD,FLT1,PRKCB,MAPK9,RPS6KB1,TRAF6,PIK3R3,CCND2,KDR,PIK3R4,MAPK12,RAF1,VEGFD,CSTB,MYL9,RHOJ,PTK2,EGF,NRAS,PRKCD,PTK2B,GNB5,CCND1,RHOB,GNG12,BAX,RHOU,IKBKE,JUN,GNAI1,ITGAM,RHOH,GNB4,MMP9,RHOD,GNA12,RHOC,LASP1,PIK3R1,VCAM1,CCND3,GNAI2,PIK3CA,PTPN11,ITGB3,PRKCI,IRAK2,VEGFB,PRKCZ,EIF4EBP1,KRAS,MAP4K4,RHOT2,LIMK2,IRS2,CHUK,MTOR,FLT4,R…
Chemokine Signaling	3.71	JUN,GNAI1,CAMK2D,MAP2K1,GNAI3,MPRIP,FOS,GNAI2,CXCR4,GNAQ,CFL1,PRKCB,MAPK11,KRAS,LIMK2,RRAS2,PPP1R12A,MAPK12,PLCB4,RAF1,CAMK4,CAMK1D,Ppp1r12b,PTK2,CAMK2A,RHOA,PLCG2,NRAS,Calm1 (includes others),PTK2B,CAMK1,CAMK2G,MAP2K2,PPP1CB,MAPK1,PLCG1,HRAS
CDK5 Signaling	3.7	PPP2R5E,PRKAR2B,PRKAG2,MAP2K1,PPP1R10,PPP2R5A,ADCY3,PPP2CB,MAPK11,PPP1R14D,PPP2R1B,MAPK9,MAPK12,RAF1,PPP2R2C,ABL1,NRAS,PPP1CB,PPP2R5D,PRKAG1,Ppp1cc,PPP1R14A,ITGA3,LAMA5,ADCY10,MAPK15,PPP1R3C,PPP1R14B,ITGB1,MAPK7,ADCY2,MAPT,PPP1R11,KRAS,PPP2R5B,RRAS2,ADCY5,PPP1R12A,CAPN1,ITGA6,EGR1,CACNA1A,GNAS,PPM1J,NGFR,MAP2K2,MAPK1,PRKACA,HRAS,ADCY9
Melanocyte Development and Pigmentation Signaling	3.7	PIK3R6,PRKAR2B,PRKAG2,MAP2K1,MITF,PIK3CB,RPS6KA5,PIK3CD,ADCY3,KITLG,POMC,RPS6KB1,RPS6KA4,PIK3R3,PIK3R4,RAF1,KIT,NRAS,CREB5,RPS6KA2,PRKAG1,CREB1,PIK3R1,RPS6KA6,ADCY10,PIK3CA,PTPN11,ADCY2,CREBBP,PTPN6,RPS6KB2,KRAS,IRS2,RRAS2,ADCY5,RPS6KA3,ATM,SOS1,MC1R,PLCG2,ATF4,GNAS,MAP2K2,RPS6KA1,MAPK1,PLCG1,PRKACA,HRAS,SHC1,ADCY9
ATM Signaling	3.7	PPP2R5E,HP1BP3,CBX5,GADD45B,USP7,NFKBIA,CCNB2,PPP2R5A,ATR,PPP2CB,MAPK11,PPP2R1B,MAPK9,MDM4,HERC2,ZNF420,MAPK12,CDC25A,PPP2R2C,SMC2,ABL1,BLM,FANCD2,CREB5,PPP2R5D,BID,JUN,CREB1,SMC1A,MRE11,SMC1B,TDP1,TP53,H2AFX,CDC25C,TOPBP1,RAD9A,SUV39H1,CDKN1A,CREBBP,TP53BP1,TRRAP,PPP2R5B,BRCA1,RAD50,ATM,ATF4,PPM1J,MDM2,RAD51
Regulation of Cellular Mechanics by Calpain Protease	3.69	VCL,ITGA3,TLN2,ITGB1,CCNE1,ACTN2,ACTN4,CDK6,CAPNS1,CAPN7,CAPN2,KRAS,CCNA1,CDK4,RRAS2,CAPN1,PXN,ACTN1,CAPN10,PTK2,EGF,NRAS,CAPN5,CDKN1B,CNGA3,CCND1,CAST,MAPK1,CCNA2,RB1,HRAS,ITGA5
Phospholipase C Signaling	3.66	PEBP1,GNB1,RAP1A,GNAQ,LCK,PRKCB,ITPR1,LAT,MYL9,Ppp1r12b,PLCD3,NRAS,PRKCD,Calm1 (includes others),GNB5,RAP1B,ARHGEF9,ITGA5,RHOU,RHOH,GNB4,CREB1,RHOD,ARHGEF12,RHOC,ADCY10,ARHGEF17,ITGB1,ADCY2,CREBBP,PRKCI,PRKCZ,HDAC2,ADCY5,RACK1,CAMK4,NFATC1,SOS1,PLCG2,RHOG,MYL6,HDAC6,ITPR3,MAP2K2,PLCG1,PRKD1,GNG2,HRAS,ADCY9,AHNAK,RND2,ITPR2,NFATC2,HDAC10,HDAC8,GNG7,PLA2G1B,MAP2K1,MPRIP,RALB,ADCY3,PLA2G4A,HDAC1,ZAP…
TGF-β Signaling	3.6	JUN,TGFB1,SMURF2,MAP2K1,FOS,INHBA,GSC,BMP4,SMAD3,CREBBP,MAP2K3,MAPK11,TGFBR1,SMURF1,HDAC1,BMP7,MAPK9,TRAF6,KRAS,RRAS2,MAPK12,RAF1,MAP4K1,SOS1,ZFYVE9,SMAD9,ACVR1B,SKI,BMPR2,NRAS,TGFBR2,SMAD1,MAP2K2,ZNF423,RUNX3,MAPK1,TAB1,VDR,SERPINE1,TFE3,MAP2K6,HRAS,ACVR1,INHBB,ACVR2B
Antiproliferative Role of TOB in T Cell Signaling	3.58	CCNE2,CCNA1,TGFB1,PABPC1,PABPC4,TWSG1,TGFBR2,CDKN1B,CDC34,CCNE1,SKP2,SMAD3,SKP1,RPS6KA1,MAPK1,TGFBR1,CCNA2,RB1
B Cell Receptor Signaling	3.54	PIK3R6,NFATC2,MAP3K10,INPPL1,NFKBIE,MAP2K1,RAP1A,NFKBIA,PIK3CB,PIK3CD,INPP5B,PIK3AP1,PRKCB,IGHM,MAPK11,MAPK9,RPS6KB1,PAG1,PIK3R3,PIK3R4,MAPK12,RAF1,PTK2,VAV2,ABL1,BCL6,NRAS,Calm1 (includes others),CREB5,PTK2B,CAMK2G,MAP3K1,RAP1B,MAP2K6,POU2F2,MAP3K15,IKBKE,JUN,MAP2K7,CREB1,MAP3K6,CAMK2D,PIK3R1,PPP3CC,CFL1,PIK3CA,PTPN11,APBB1IP,CREBBP,MAP2K3,PTPN6,NFAT5,FOXO1,SYNJ1,RPS6KB2,NFATC4,KRAS,IRS2,MAP3K5,…
STAT3 Pathway	3.51	MAP3K20,SOCS3,DDR1,MAP3K10,MAP2K1,FGFRL1,NDUFA13,STAT3,FLT1,CDKN1A,MAPK11,PTPN6,TGFBR1,MAPK9,PIAS3,KRAS,FLT4,KDR,RRAS2,MAP3K11,PDGFRA,MAPK12,TGFBR3,RAF1,CDC25A,PTPN2,INSR,SOCS2,TYK2,MAP3K9,IGF1R,BMPR2,NRAS,TGFBR2,MYC,NGFR,PIM1,MAP2K2,MAPK1,HRAS
Hereditary Breast Cancer Signaling	3.48	PIK3R6,HDAC10,FANCC,HDAC8,GADD45B,SMARCA4,PIK3CB,POLR2K,PIK3CD,DPF1,ACTB,ATR,RPA1,RFC4,POLR2I,HDAC1,HDAC5,PIK3R3,SMARCD1,PIK3R4,HLTF,POLR2C,SMARCC2,BLM,RFC1,NRAS,PMS2,FANCD2,BRD7,POLR2D,CCND1,FANCA,ARID1A,MSH2,PBRM1,E2F1,PIK3R1,MRE11,TP53,H2AFX,CDC25C,POLR2B,Ubb,PIK3CA,MSH6,PTPN11,CDKN1A,RFC2,CREBBP,PHF10,HDAC4,CDK6,KRAS,BRCA1,SFN,HDAC2,CDK4,IRS2,RRAS2,RAD50,ATM,PALB2,FANCM,WEE1,HDAC6,RB1,RAD51,H…
Superpathway of Inositol Phosphate Compounds	3.4	PPP2R5E,PPP1R8,ATP1A1,INPPL1,FIG4,PIK3CB,PIK3CD,PPFIA1,PPP2R5A,LCK,INPP5E,PIP5K1A,NUDT16,PIP5K1C,PTPN13,DUSP2,PI4KA,PLCD3,ACP1,PTPN12,PPP2R5D,Ppp1cc,MTMR4,SOCS3,DUSP11,Ppp2r3d,DUSP1,ITPKB,PTPN11,PPP4C,THTPA,PTPN20,SYNJ1,INPP5A,PIP4K2C,DUSP12,INPP5F,MDP1,PTPRN,PTPRO,SET,IPMK,PPP1R12C,CILP,PLCG2,STYX,DUSP5,CDIPT,PLCH2,PLCG1,SGPP2,DUSP8,PIK3R6,IP6K2,PIP4P2,PPP4R1,DOT1L,PPP1R16B,INPP5B,PIK3AP1,PPIP5K…
Huntington's Disease Signaling	3.38	GNA11,Hspa1b,GNB1,MAP3K10,CYCS,PSMF1,PIK3CB,POLR2K,GNAQ,PIK3CD,PRKCB,ITPR1,GOSR2,MAPK9,ZDHHC17,CPLX2,ATP5G1,IGF1R,PRKCD,CAPN5,DNM2,GNB5,BAX,CLTB,JUN,GNB4,CREB1,PENK,GOSR1,CACNA1B,TAF9B,TP53,HSPA14,Ubb,VTI1A,HTT,HSPA8,HAP1,PTPN11,SIN3A,CREBBP,NCOR1,PRKCI,PRKCZ,CAPN7,RCOR1,HDAC2,RACK1,CAPN1,SOS1,HSPA9,HSPA4,HDAC6,PRKD1,GNG2,HRAS,UBE2S,PIK3R6,HDAC10,HDAC8,DNAJC5,GNG7,POLR2I,CTSD,ATP5B,HDAC1,HDAC5,PI…
ERK/MAPK Signaling	3.36	VRK2,PPP2R5E,PIK3R6,PRKAR2B,PLA2G1B,PRKAG2,MAP2K1,TLN2,RAP1A,PIK3CB,ELF1,FOS,RPS6KA5,STAT3,PPP1R10,PIK3CD,PPP2R5A,HSPB7,PPP2CB,PRKCB,PPP1R14D,PPP2R1B,PLA2G4A,DUSP4,RPS6KA4,KSR1,PIK3R3,YWHAG,PIK3R4,RAF1,PPP2R2C,DUSP2,PTK2,HSPB1,NRAS,MYC,PRKCD,CREB5,PAK6,PTK2B,PPP1CB,RAP1B,PPP2R5D,DUSP6,PRKAG1,YWHAZ,ITGA5,PPP1R14A,CREB1,ITGA3,MKNK2,PLA2G6,PIK3R1,RAPGEF3,DOCK1,DUSP1,PPP1R3C,PIK3CA,PPP1R14B,PTPN11,IT…
Epithelial Adherens Junction Signaling	3.32	CDH2,IQGAP1,VCL,SSX2IP,TUBB3,ACTA2,TUBA1C,RAP1A,ARPC1B,MYH9,ZYX,TUBA1A,ACTG1,ACTB,ACTN2,TGFBR1,ACTN4,ARPC1A,NECTIN1,ARPC3,CTNNB1,Tcf7,TCF4,NECTIN2,JUP,MYL9,ACTN1,ACVR1B,VAV2,ARPC2,BMPR2,EGF,NRAS,TGFBR2,SORBS1,TUBA1B,RAP1B,TUBA4A,YES1,ACVR1,NOTCH3,ACTR2,EPN2,AFDN,TUBB6,TCF7L1,ARPC5L,WASF1,APC,CLIP1,ARPC4,TUBA3E,CTNNA1,KRAS,TCF3,NOTCH1,RRAS2,TGFBR3,MYH6,FARP2,RHOA,MYL6,AGGF1,KEAP1,HRAS,MYL7,ACVR2B
Acute Myeloid Leukemia Signaling	3.26	MAP2K7,PIK3R6,RARA,TCF7L1,MAP2K1,PIK3R1,PIK3CB,STAT3,PIK3CD,PIK3CA,PTPN11,STAT5A,RUNX1,KITLG,MAP2K3,EIF4EBP1,RPS6KB1,RPS6KB2,KRAS,CCNA1,IRS2,PIK3R3,TCF3,MTOR,RRAS2,IDH3B,Tcf7,PIK3R4,TCF4,ATM,RAF1,JUP,KIT,CEBPA,SOS1,RELA,NRAS,MYC,CCND1,PIM1,MAP2K2,MAPK1,IDH1,STAT5B,MAP2K6,HRAS,IDH2
Small Cell Lung Cancer Signaling	3.25	FHIT,PIK3R6,E2F1,RXRG,CYCS,NFKBIE,PIK3R1,NFKBIA,MAX,PIK3CB,TP53,PIK3CD,NOS1,PIK3CA,PTPN11,SUV39H1,CCNE1,SKP2,SIN3A,RXRA,TRAF4,CDK6,TRAF6,PIAS3,CCNE2,CDK4,IRS2,PIK3R3,CHUK,PIK3R4,ATM,PTK2,TRAF3,RELA,ABL1,MYC,CDKN1B,CCND1,PTGS2,CDKN2B,RB1,BID,TFDP1,IKBKE
PPARα/RXRα Activation	3.2	ACADL,IL1RL1,GNA11,TGFB1,PRKAR2B,GPD1,PRKAG2,NFKBIE,MAP2K1,NFKBIA,GNAQ,ADCY3,SMAD3,PRKCB,RXRA,ADIPOR2,TGFBR1,TRAF6,PLCB4,MED1,RAF1,INSR,CLOCK,PLCD3,HELZ2,ACVR1B,BMPR2,NRAS,TGFBR2,MED12,PRKAG1,STAT5B,MAP2K6,ACVR1,IKBKE,JUN,MAP2K7,FASN,BCL3,PRKAB1,NR2C2,ADCY10,ACOX1,ADCY2,CREBBP,MAP2K3,NCOR1,CKAP5,PLCL1,NOTUM,CHD5,KRAS,PLCD1,MAP4K4,AIP,CHUK,RRAS2,ADCY5,TGFBR3,ABCA1,MED24,ACAA1,SOS1,RELA,PLCG2,GNAS,…
RhoGDI Signaling	3.2	CDH2,GNA11,GNG7,GNB1,ACTA2,ARPC1B,GNAI3,ARHGDIB,GNAQ,ACTG1,ACTB,PIP5K1A,PIP5K1C,ARPC1A,GNAZ,CDH22,ARPC3,ARHGEF10,CDH15,MYL9,RHOJ,CDH24,PI4KA,ARPC2,PAK6,GNB5,ARHGEF2,RHOB,GNG12,ARHGEF9,ARHGAP12,ITGA5,RHOU,GNAI1,RHOH,ARHGEF11,ACTR2,GNB4,ITGA3,RHOD,ARHGEF12,GNA12,RHOC,ARPC5L,WASF1,ARHGEF5,GNAI2,ARHGEF16,CFL1,ARHGEF17,DLC1,ITGB1,ARPC4,ARHGDIA,CREBBP,CDH23,CDH11,ARHGEF18,CDH13,PIP4K2C,RHOT2,LIMK2,PPP1…
Regulation of Actin-based Motility by Rho	3.2	RHOH,ACTR2,ITGA3,RHOD,RHOC,ACTA2,WIPF1,ARPC5L,ARPC1B,WASF1,MPRIP,CFL1,PFN1,ACTB,ITGB1,ARPC4,ARHGDIA,PIP5K1A,PIP5K1C,ARPC1A,PIP4K2C,RHOT2,ARPC3,PPP1R12A,PAK1,MYL9,RHOJ,Ppp1r12b,PI4KA,RHOA,ARPC2,RHOG,MYL6,PAK6,GSN,RHOB,MYLK,PPP1CB,ITGA5,RHOU,PFN2,MYL7,RND2
Glioma Invasiveness Signaling	3.2	RHOH,PIK3R6,ITGAV,MMP2,PLAU,MMP9,RHOD,RHOC,PIK3R1,PIK3CB,F2R,PIK3CD,PIK3CA,PTPN11,ITGB3,KRAS,RHOT2,IRS2,PIK3R3,RRAS2,PIK3R4,ATM,PLAUR,RHOJ,PTK2,CD44,TIMP2,RHOA,RHOG,NRAS,RHOB,TIMP3,MAPK1,TIMP1,HRAS,RHOU,RND2
HGF Signaling	3.17	PIK3R6,CDKN2A,MAP3K10,MAP2K1,RAP1A,PIK3CB,ELF1,FOS,STAT3,PIK3CD,PRKCB,MAPK9,PIK3R3,PIK3R4,MAPK12,RAF1,PTK2,NRAS,PRKCD,CCND1,MAP3K1,RAP1B,ITGA5,MAP3K15,JUN,MAP2K7,ITGA3,MAP3K6,PIK3R1,DOCK1,PIK3CA,PTPN11,ITGB1,CDKN1A,PRKCI,PRKCZ,KRAS,IRS2,MAP3K5,RRAS2,MAP3K11,PAK1,ATM,PXN,SOS1,MAP3K9,PLCG2,MAP3K2,PTGS2,ELK3,MAP2K2,MAPK1,PLCG1,PRKD1,HRAS
P2Y Purigenic Receptor Signaling Pathway	3.12	PIK3R6,PRKAR2B,GNG7,GNB1,PRKAG2,MAP2K1,PIK3CB,GNAI3,FOS,GNAQ,PIK3CD,ADCY3,PRKCB,PIK3R3,PIK3R4,PLCB4,RAF1,PLCD3,NRAS,MYC,PRKCD,CREB5,GNB5,GNG12,PRKAG1,JUN,GNAI1,GNB4,CREB1,PIK3R1,ADCY10,ITGA2B,GNAI2,PIK3CA,PTPN11,ADCY2,CREBBP,ITGB3,PRKCI,P2RY1,PRKCZ,PLCL1,NOTUM,KRAS,PLCD1,IRS2,RRAS2,ADCY5,RACK1,ATM,RELA,PLCG2,ATF4,GNG5,MAP2K2,PLCH2,MAPK1,PLCG1,PRKD1,GNG2,PRKACA,HRAS,ADCY9
CXCR4 Signaling	3.1	ITPR2,PIK3R6,GNA11,GNG7,GNB1,MAP2K1,PIK3CB,GNAI3,FOS,CXCR4,GNAQ,PIK3CD,ADCY3,PRKCB,ITPR1,MAPK9,GNAZ,PIK3R3,PIK3R4,MAPK12,PLCB4,RAF1,MYL9,RHOJ,PTK2,NRAS,PRKCD,PAK6,GNB5,RHOB,GNG12,RHOU,JUN,GNAI1,RHOH,ARHGEF11,GNB4,RHOD,GNA12,RHOC,PIK3R1,DOCK1,ADCY10,GNAI2,ELMO3,PIK3CA,PTPN11,ADCY2,PRKCI,ELMO1,PRKCZ,KRAS,RHOT2,IRS2,RRAS2,ADCY5,RACK1,PAK1,ATM,PXN,EGR1,RHOA,RHOG,MYL6,GNAS,GNG5,ITPR3,MAP2K2,MAPK1,PRKD…
Rac Signaling	3.1	IQGAP1,PIK3R6,MAP2K1,PIK3CB,ARPC1B,IQGAP3,PIK3CD,PIP5K1A,PIP5K1C,RPS6KB1,ARPC1A,PIK3R3,ARPC3,PIK3R4,RAF1,TIAM1,PTK2,PI4KA,ARPC2,NRAS,PAK6,PTK2B,MAP3K1,ITGA5,JUN,MAP2K7,ACTR2,PARD6A,ITGA3,ARPC5L,PIK3R1,WASF1,CFL1,PIK3CA,PTPN11,ITGB1,ARPC4,PRKCI,CYFIP2,PRKCZ,PIP4K2C,KRAS,LIMK2,IRS2,RRAS2,MAP3K11,ANK1,PAK1,ATM,ABI2,CD44,RELA,RHOA,MAP2K2,MAPK1,HRAS
Synaptic Long Term Potentiation	3.09	ITPR2,GNA11,PRKAR2B,PRKAG2,MAP2K1,RAP1A,GNAQ,PPP1R10,GRM4,PRKCB,ITPR1,PPP1R14D,PLCB4,RAF1,GRINA,PLCD3,NRAS,PRKCD,Calm1 (includes others),CREB5,CAMK2G,PPP1CB,RAP1B,PRKAG1,Ppp1cc,PPP1R14A,CREB1,CAMK2D,PPP3CC,RAPGEF3,GRIA3,PPP1R3C,PPP1R14B,CREBBP,PRKCI,PRKCZ,PLCL1,NOTUM,PPP1R11,KRAS,PLCD1,RRAS2,PPP1R12A,PPP3CB,CAMK4,CAMK2A,PLCG2,ATF4,ITPR3,MAP2K2,PLCH2,CACNA1C,RPS6KA1,MAPK1,PLCG1,PRKD1,PRKACA,HRAS
DNA Double-Strand Break Repair by Homologous Recombination	3.07	ABL1,BRCA1,POLA1,RAD52,RAD50,ATM,RPA1,LIG1,ATRX,MRE11,RAD51
Telomere Extension by Telomerase	3.07	POT1,TERF2,XRCC6,TINF2,RAD50,XRCC5,TNKS2,MRE11,HNRNPA2B1,TNKS,TERF2IP
Non-Small Cell Lung Cancer Signaling	3.05	ITPR2,FHIT,PIK3R6,E2F1,CDKN2A,RXRG,MAP2K1,PIK3R1,PIK3CB,TP53,PIK3CD,PIK3CA,PTPN11,SUV39H1,SIN3A,RXRA,ITPR1,CDK6,KRAS,CDK4,IRS2,PIK3R3,RRAS2,PIK3R4,ATM,RAF1,SOS1,RASSF5,ABL1,EGF,NRAS,ITPR3,CCND1,MAP2K2,MAPK1,PLCG1,RB1,TFDP1,HRAS,FOXO3
Axonal Guidance Signaling	3.04	GNA11,MMP2,PRKAR2B,GNB1,SLIT3,RAP1A,PIK3CB,GLIS1,WNT2B,CHMP1A,CXCR4,TUBA1A,GNAQ,PIK3CD,BMP4,FZD1,ADAM11,PRKCB,UNC5D,GLIS2,EFNB2,HERC2,GNAZ,EFNB1,EPHB6,NTN4,VEGFD,ADAM19,MYL9,PTK2,RTN4,SEMA4B,ADAMTS1,FZD9,PLCD3,ARPC2,NRAS,PRKCD,PAK6,GNB5,RAP1B,TUBA4A,MYSM1,PRKAG1,ITGA5,GNAI1,ACTR2,GNB4,MMP9,WNT5A,PTCH1,RHOD,ARHGEF12,WIPF1,EPHA2,EPHB1,DOCK1,ADAM17,CFL1,PFN1,PTPN11,ITGB1,SEMA7A,GIT1,PRKCI,FZD3,VEGFB…
CREB Signaling in Neurons	2.99	ITPR2,PIK3R6,GNA11,PRKAR2B,GNG7,GNB1,PRKAG2,MAP2K1,PIK3CB,POLR2K,GNAI3,GNAQ,PIK3CD,CACNB1,ADCY3,GRM4,PRKCB,ITPR1,POLR2I,CACNG8,GNAZ,PIK3R3,PIK3R4,PLCB4,RAF1,POLR2C,PLCD3,NRAS,PRKCD,Calm1 (includes others),CACNG5,CREB5,POLR2D,GNB5,CAMK2G,CACNA2D1,GNG12,PRKAG1,CACNB3,GNAI1,GNB4,CREB1,CACNB4,GNA12,CAMK2D,CACNA1B,PIK3R1,CACNA1I,ADCY10,POLR2B,GRIA3,GNAI2,PIK3CA,PTPN11,CACNA2D3,ADCY2,CREBBP,PRKCI,PRKCZ…
Estrogen-mediated S-phase Entry	2.97	E2F5,CCNE2,CCNA1,CDK4,CDC25A,E2F1,MYC,E2F8,CDKN1B,CCNE1,CCND1,SKP2,CDKN1A,RBL1,CCNA2,RB1,TFDP1
UVA-Induced MAPK Signaling	2.96	PIK3R6,PARP9,CYCS,PIK3CB,FOS,RPS6KA5,PIK3CD,PARP11,MAPK11,MAPK9,RPS6KB1,RPS6KA4,SMPD2,PIK3R3,PARP4,PIK3R4,MAPK12,PLCB4,PLCD3,NRAS,ZC3HAV1,RPS6KA2,PARP3,JUN,PIK3R1,TP53,RPS6KA6,TNKS,PARP6,PARP10,PIK3CA,PTPN11,TNKS2,PLCL1,NOTUM,RPS6KB2,PARP16,KRAS,PLCD1,IRS2,MTOR,RRAS2,RPS6KA3,ATM,PLCG2,PARP1,PLCH2,RPS6KA1,MAPK1,PLCG1,HRAS
IL-1 Signaling	2.9	JUN,GNAI1,MAP2K7,GNA11,GNB4,PRKAR2B,GNG7,GNA12,GNB1,PRKAG2,NFKBIE,NFKBIA,GNAI3,ADCY10,FOS,GNAI2,GNAQ,ADCY3,ADCY2,MAP2K3,MAPK11,IRAK2,ECSIT,MAPK9,TRAF6,GNAZ,CHUK,ADCY5,RACK1,MAPK12,IRAK4,RELA,GNAS,GNG5,GNB5,MAP3K1,GNG12,MAPK1,TAB1,GNG2,PRKAG1,PRKACA,MAP2K6,ADCY9,IKBKE
G Beta Gamma Signaling	2.88	GNA11,PRKAR2B,GNG7,GNB1,PRKAG2,GNAI3,GNAQ,CACNB1,PRKCB,CACNG8,GNAZ,RAF1,NRAS,PRKCD,CACNG5,CAV2,DNM2,GNB5,CACNA2D1,GNG12,PRKAG1,CACNB3,GNAI1,GNB4,CACNB4,GNA12,CACNA1B,CACNA1I,GNAI2,CACNA2D3,ADCY2,PRKCI,PRKCZ,CACNA1D,KRAS,RRAS2,RACK1,PAK1,CACNA1A,SOS1,PLCG2,CACNG7,CAV1,GNAS,GNG5,CACNA1G,CACNA1C,MAPK1,PLCG1,PRKD1,GNG2,PRKACA,HRAS,SHC1
VEGF Signaling	2.86	PIK3R6,VCL,ACTA2,MAP2K1,PIK3CB,PIK3CD,ACTG1,ACTB,FLT1,PRKCB,ACTN2,ARNT,ACTN4,PIK3R3,KDR,PIK3R4,RAF1,VEGFD,ACTN1,PTK2,EIF1AY,NRAS,PTK2B,FOXO3,EIF2S1,PIK3R1,EIF2S2,PIK3CA,PTPN11,PTPN6,EIF2B2,VEGFB,FOXO1,KRAS,SFN,IRS2,FLT4,RRAS2,ATM,PXN,SOS1,PLCG2,EIF2S3,HIF1A,MAP2K2,MAPK1,PLCG1,HRAS,SHC1
Ovarian Cancer Signaling	2.86	PIK3R6,MMP2,PRKAR2B,CDKN2A,PRKAG2,MAP2K1,PIK3CB,WNT2B,PIK3CD,FZD1,RPS6KB1,PIK3R3,CTNNB1,Tcf7,PIK3R4,TCF4,RAF1,VEGFD,FZD9,ABL1,EGF,NRAS,PMS2,CCND1,PRKAG1,MSH2,GJA1,MMP9,WNT5A,FZD2,E2F1,TCF7L1,PIK3R1,FZD7,TP53,APC,ARRB1,PIK3CA,MSH6,PTPN11,SUV39H1,SIN3A,FZD3,VEGFB,PTGS1,RPS6KB2,KRAS,BRCA1,CDK4,IRS2,TCF3,MTOR,RRAS2,ATM,WNT5B,CD44,DVL1,PTGS2,MAP2K2,MAPK1,RB1,PRKACA,RAD51,TFDP1,HRAS,FGF9
ILK Signaling	2.82	PPP2R5E,PIK3R6,VCL,TNFRSF1A,ACTA2,ITGB2,ILK,PIK3CB,MYH9,FOS,RPS6KA5,PIK3CD,ACTG1,PPP2R5A,ACTB,PPP2CB,ACTN2,FLNC,ACTN4,PPP2R1B,MAPK9,RPS6KA4,PIK3R3,CTNNB1,FLNA,PIK3R4,MAPK12,VEGFD,PPP2R2C,MYL9,ACTN1,RHOJ,PTK2,MYC,CREB5,TGFB1I1,CCND1,RHOB,PPP2R5D,MAP2K6,RHOU,JUN,RHOH,MMP9,CREB1,DSP,RHOD,RICTOR,RHOC,PIK3R1,DOCK1,ITGB7,ILKAP,VIM,CFL1,PIK3CA,PPP1R14B,PTPN11,ITGB1,FBLIM1,CREBBP,ITGB3,VEGFB,PPP2R5B,RHOT…
D-myo-inositol-5-phosphate Metabolism	2.82	PPP2R5E,DUSP8,PPP1R8,ATP1A1,PIP4P2,PPP4R1,DOT1L,FIG4,PPP1R16B,INPP5B,PPFIA1,PPP2R5A,SACM1L,PTPRF,PPIP5K1,NUDT16,NUDT11,PTPN13,DUSP16,PLCB4,CDC25A,DUSP2,PLCD3,ITPK1,NUDT2,ACP1,PTPN12,PPP2R5D,NUDT14,Ppp1cc,MTMR4,PPP1R14A,MTMR7,SOCS3,DUSP11,Ppp2r3d,CDC25C,ILKAP,DUSP1,PPTC7,PPP1R14B,TNS3,PTPN11,PPP4C,THTPA,PTPN6,MTMR6,PTPN20,SYNJ1,PIP4K2C,DUSP12,PLCD1,PPP2R5B,INPP5F,MDP1,PTPRN,PPP1R12A,PTPN2,PTPRO,SE…
fMLP Signaling in Neutrophils	2.82	ITPR2,PIK3R6,NFATC2,GNG7,GNB1,NFKBIE,MAP2K1,NFKBIA,PIK3CB,ARPC1B,GNAI3,PIK3CD,PRKCB,ITPR1,ARPC1A,PIK3R3,ARPC3,PIK3R4,PLCB4,RAF1,ARPC2,NRAS,PRKCD,Calm1 (includes others),GNB5,GNG12,GNAI1,ACTR2,GNB4,ARPC5L,PIK3R1,PPP3CC,GNAI2,PIK3CA,PTPN11,ARPC4,NFAT5,PRKCI,PRKCZ,NFATC4,KRAS,IRS2,RRAS2,RACK1,ATM,PPP3CB,CAMK4,NFATC1,RELA,GNAS,GNG5,ITPR3,MAP2K2,MAPK1,PRKD1,GNG2,HRAS
GDP-mannose Biosynthesis	2.81	GMPPA,MPI,PMM1,PMM2,GMPPB,GPI
IGF-1 Signaling	2.79	GRB10,IGFBP4,PIK3R6,PRKAR2B,CTGF,PRKAG2,MAP2K1,PIK3CB,FOS,STAT3,PIK3CD,RPS6KB1,PIK3R3,YWHAG,PIK3R4,RAF1,IGFBP5,SOCS2,PTK2,IGF1R,NRAS,PRKAG1,YWHAZ,FOXO3,JUN,CYR61,SOCS3,PIK3R1,PIK3CA,PTPN11,PRKCI,PRKCZ,YWHAB,FOXO1,RPS6KB2,KRAS,SFN,IRS2,RRAS2,CSNK2B,ATM,PXN,SOS1,SRF,IGFBP7,MAP2K2,MAPK1,PRKACA,HRAS,SHC1
Oleate Biosynthesis II (Animals)	2.79	FADS6,CYB5A,SCD,Scd2,UFSP1,Scd4,FADS1,FADS2,UFSP2
Wnt/β-catenin Signaling	2.79	PPP2R5E,CDH2,LRP5,TGFB1,SOX8,DKK3,DKK2,DKKL1,CDKN2A,SFRP1,FRAT1,TLE1,CSNK1G2,ILK,WNT2B,CSNK1D,GNAQ,PPP2R5A,FZD1,PPP2CB,WIF1,TGFBR1,PPP2R1B,CSNK1G1,SOX2,TLE4,HDAC1,CSNK1E,SOX21,CTNNB1,Tcf7,SOX5,TCF4,SOX15,PPP2R2C,FZD9,ACVR1B,BMPR2,TGFBR2,MYC,APPL1,TLE3,CCND1,SOX9,PPP2R5D,RARG,ACVR1,SOX4,GJA1,JUN,SOX18,RARA,WNT5A,FZD2,TCF7L1,FZD7,TP53,APC,SFRP5,AXIN2,Ubb,CREBBP,FZD3,PPP2R5B,TCF3,CSNK2B,TGFBR3,MAP4K…
PI3K Signaling in B Lymphocytes	2.76	ITPR2,NFATC2,NFKBIE,MAP2K1,NFKBIA,PIK3CB,ATF3,FOS,PIK3CD,PIK3AP1,PLEKHA1,PRKCB,ITPR1,ATF5,CD81,PLCB4,RAF1,ATF6,PLCD3,VAV2,ABL1,NRAS,Calm1 (includes others),CAMK2G,IL4R,FOXO3,IKBKE,JUN,CREB1,CAMK2D,CD40,PIK3R1,PPP3CC,PIK3CA,NFAT5,PRKCI,PRKCZ,PLCL1,NOTUM,NFATC4,KRAS,PLCD1,IRS2,CHUK,RRAS2,PPP3CB,CAMK4,NFATC1,CAMK2A,RELA,CARD10,PLCG2,ATF4,ITPR3,MAP2K2,PLCH2,MAPK1,PLCG1,HRAS,ATF6B
Calcium-induced T Lymphocyte Apoptosis	2.74	ATP2A3,ITPR2,NFATC2,HLA-DQA1,ATP2A1,PPP3CC,HLA-DMA,LCK,HLA-DMB,PRKCB,ITPR1,PRKCI,PRKCZ,ORAI1,HDAC1,ZAP70,CAPN2,HDAC2,HLA-DOA,NR4A1,PPP3CB,CAMK4,ATP2A2,PRKCD,Calm1 (includes others),HLA-A,CABIN1,ITPR3,H2-Eb2,PLCG1,PRKD1
Tight Junction Signaling	2.73	PPP2R5E,VCL,TGFB1,TNFRSF1A,PRKAR2B,CPSF3,ACTA2,PRKAG2,MYH9,FOS,PATJ,CSTF3,ACTG1,PPP2R5A,ACTB,CPSF1,PPP2CB,TGFBR1,PPP2R1B,GOSR2,CPSF2,HSF1,IGSF5,NECTIN1,CTNNB1,NECTIN2,TIAM1,PPP2R2C,CLDN15,MYL9,CLDN6,NSF,CGN,CSTF1,CPSF6,RAB13,TGFBR2,ARHGEF2,MYLK,PPP2R5D,PRKAG1,JUN,F11R,PARD6A,AFDN,MPP5,CLDN4,GOSR1,MPDZ,EPB41,VTI1A,VAMP3,CPSF4,PRKCI,PRKCZ,SMURF1,CTNNA1,PPP2R5B,CDK4,CSTF2,VASP,MYH6,CEBPA,RELA,RHOA,M…
3-phosphoinositide Degradation	2.72	PPP2R5E,DUSP8,PPP1R8,ATP1A1,PIP4P2,MTMR14,PPP4R1,DOT1L,INPPL1,FIG4,MTMR3,PPP1R16B,INPP5B,PPFIA1,PPP2R5A,INPP5E,SACM1L,PTPRF,PPIP5K1,NUDT16,NUDT11,PTPN13,DUSP16,CDC25A,DUSP2,ITPK1,NUDT2,ACP1,PTPN12,PPP2R5D,NUDT14,Ppp1cc,MTMR4,PPP1R14A,MTMR7,SOCS3,DUSP11,Ppp2r3d,CDC25C,ILKAP,MTM1,DUSP1,PPTC7,PPP1R14B,TNS3,PTPN11,PPP4C,THTPA,PTPN6,MTMR6,PTPN20,SYNJ1,DUSP12,PPP2R5B,INPP5F,MDP1,PTPRN,PPP1R12A,PTPN2,PT…
Aldosterone Signaling in Epithelial Cells	2.69	ITPR2,PIK3R6,DNAJC13,DNAJC5,HSPA13,MAP2K1,PIK3CB,DNAJB2,PIK3CD,HSPB7,PRKCB,PIP5K1A,ITPR1,PIP5K1C,HSPA12B,PIK3R3,CRYAB,PIK3R4,PLCB4,RAF1,HSPB8,DNAJC14,DNAJB5,PI4KA,PLCD3,HSPB1,DNAJC3,PRKCD,DNAJC18,DNAJC28,DNAJB11,HSPH1,DNAJC12,ASIC3,DNAJC5G,HSPD1,DNAJC1,HSPA4L,PIK3R1,HSPE1,HSPA14,SLC12A2,DNAJC19,DUSP1,DNAJC27,PIK3CA,HSPA8,PTPN11,PRKCI,TRAP1,PRKCZ,PLCL1,NOTUM,AHCY,PIP4K2C,DNAJC30,KRAS,PLCD1,HSPB11,…
tRNA Charging	2.66	NARS,YARS,CARS2,SARS,DARS,FARSB,TARS2,FARSA,WARS2,DARS2,RARS2,LARS2,AARS,TARS,PARS2,HARS,KARS,AARS2,RARS,VARS,IARS,IARS2
Vitamin-C Transport	2.66	GSTO2,GSTO1,GLRX,NXN,SLC2A3,TXN,TXNRD1,SLC23A2,SLC2A1,TXNRD2,TXNRD3
Role of BRCA1 in DNA Damage Response	2.64	POU2F1,PBRM1,FANCC,RBL2,E2F1,SMARCA4,MRE11,TP53,TOPBP1,DPF1,MSH6,ACTB,E2F8,CDKN1A,RFC2,ATR,RPA1,PHF10,RBL1,RFC4,E2F5,BRCA1,RAD50,SMARCD1,ATM,BABAM2,HLTF,BRCC3,UIMC1,SMARCC2,FANCM,BLM,RFC1,FANCD2,BRD7,FANCA,RB1,RAD51,ARID1A,MSH2
Virus Entry via Endocytic Pathways	2.64	ITGAL,PIK3R6,ITGA3,ACTA2,ITGB2,PIK3R1,PIK3CB,ITGB7,AP1B1,ZBTB12,PIK3CD,ACTG1,PIK3CA,ACTB,PTPN11,ITGB1,PRKCB,FLNC,ITGB3,PRKCI,PRKCZ,CXADR,KRAS,IRS2,PIK3R3,ITSN1,RRAS2,FLNA,PIK3R4,CLTC,ATM,ITGA6,B2M,PLCG2,ABL1,NRAS,CAV1,PRKCD,HLA-A,DNM2,AP2A2,PLCG1,AP2A1,PRKD1,CLTB,HRAS,ITGA5
GADD45 Signaling	2.64	CCNE2,BRCA1,CDK4,CCND2,ATM,GADD45B,TP53,PCNA,CCND3,CCNE1,CCND1,CDKN1A,ATR
p53 Signaling	2.62	KAT2B,PIK3R6,CCNG1,CDKN2A,GADD45B,THBS1,PIK3CB,CSNK1D,DRAM1,PIK3CD,ATR,HDAC1,TIGAR,MDM4,PIK3R3,CCND2,CTNNB1,PIK3R4,MED1,CCND1,BAX,JUN,BBC3,SERPINE2,E2F1,PIK3R1,WT1,TP53,PCNA,GNL3,TOPBP1,PIK3CA,PTPN11,TP53BP2,CDKN1A,PLAGL1,PRKDC,SIRT1,BRCA1,SFN,CDK4,IRS2,ATM,PERP,TNFRSF10A,ADGRB1,HIF1A,MDM2,SCO2,COQ8A,RB1
Telomerase Signaling	2.62	PPP2R5E,TERF2,PIK3R6,HDAC10,HDAC8,MAP2K1,PIK3CB,ELF1,PIK3CD,PPP2R5A,PPP2CB,PPP2R1B,HDAC1,POT1,HDAC5,PIK3R3,PIK3R4,RAF1,PPP2R2C,ABL1,EGF,NRAS,MYC,PPP2R5D,TERF2IP,E2F1,PIK3R1,TP53,PIK3CA,PTPN11,CDKN1A,HDAC4,TPP1,KRAS,PPP2R5B,HDAC2,TEP1,IRS2,RRAS2,ATM,SOS1,HDAC6,DKC1,PPM1J,TINF2,ELK3,MAP2K2,MAPK1,RB1,HRAS,SHC1
D-myo-inositol (1,4,5,6)-Tetrakisphosphate Biosynthesis	2.62	PPP2R5E,DUSP8,PPP1R8,ATP1A1,PPP4R1,DOT1L,FIG4,PPP1R16B,INPP5B,PPFIA1,PPP2R5A,SACM1L,PTPRF,PPIP5K1,NUDT16,NUDT11,PTPN13,DUSP16,CDC25A,DUSP2,ITPK1,NUDT2,ACP1,PTPN12,PPP2R5D,NUDT14,Ppp1cc,MTMR4,PPP1R14A,MTMR7,SOCS3,DUSP11,Ppp2r3d,CDC25C,ILKAP,DUSP1,PPTC7,PPP1R14B,TNS3,PTPN11,PPP4C,THTPA,PTPN6,MTMR6,PTPN20,SYNJ1,DUSP12,PPP2R5B,INPP5F,MDP1,PTPRN,PPP1R12A,PTPN2,PTPRO,SET,IPMK,PPP1R12C,CILP,STYX,DUSP5,R…
D-myo-inositol (3,4,5,6)-tetrakisphosphate Biosynthesis	2.62	PPP2R5E,DUSP8,PPP1R8,ATP1A1,PPP4R1,DOT1L,FIG4,PPP1R16B,INPP5B,PPFIA1,PPP2R5A,SACM1L,PTPRF,PPIP5K1,NUDT16,NUDT11,PTPN13,DUSP16,CDC25A,DUSP2,ITPK1,NUDT2,ACP1,PTPN12,PPP2R5D,NUDT14,Ppp1cc,MTMR4,PPP1R14A,MTMR7,SOCS3,DUSP11,Ppp2r3d,CDC25C,ILKAP,DUSP1,PPTC7,PPP1R14B,TNS3,PTPN11,PPP4C,THTPA,PTPN6,MTMR6,PTPN20,SYNJ1,DUSP12,PPP2R5B,INPP5F,MDP1,PTPRN,PPP1R12A,PTPN2,PTPRO,SET,IPMK,PPP1R12C,CILP,STYX,DUSP5,R…
Production of Nitric Oxide and Reactive Oxygen Species in Macrophages	2.6	PPP2R5E,PIK3R6,TNFRSF1A,JAK3,MAP3K10,NFKBIE,MAP2K1,RAP1A,NFKBIA,PIK3CB,FOS,IFNGR1,IRF8,PPP1R10,PIK3CD,PPP2R5A,CAT,PPP2CB,PRKCB,MAPK11,PPP1R14D,PPP2R1B,MAPK9,PIK3R3,APOD,PIK3R4,MAPK12,PPP2R2C,RHOJ,LYZ,PRKCD,CLU,RHOB,MAP3K1,PPP1CB,RAP1B,PPP2R5D,RHOU,CYBA,MAP3K15,IKBKE,JUN,MAP2K7,RHOH,PPP1R14A,RHOD,MAP3K6,RHOC,PIK3R1,PPP1R3C,PIK3CA,PPP1R14B,PTPN11,CREBBP,PTPN6,PRKCI,PRKCZ,PPP1R11,PPP2R5B,RHOT2,IRS2,…
PDGF Signaling	2.6	JUN,EIF2AK2,PIK3R6,JAK3,PDGFB,SPHK1,INPPL1,MAP2K1,PIK3R1,PIK3CB,ABL2,FOS,STAT3,PIK3CD,INPP5B,PIK3CA,PTPN11,PRKCB,SYNJ1,KRAS,IRS2,PIK3R3,RRAS2,INPP5F,CSNK2B,PDGFRA,PIK3R4,ATM,RAF1,TYK2,SOS1,PLCG2,ABL1,NRAS,MYC,CAV1,ACP1,SRF,MAP3K1,MAP2K2,MAPK1,PLCG1,HRAS,SHC1
RAR Activation	2.57	KAT2B,RPL7A,DHRS9,TGFB1,PRKAR2B,RXRG,PRKAG2,SMARCA4,CRABP2,MAP2K1,TRIM24,PIK3CB,FOS,PIK3CD,RDH14,PNRC1,DPF1,ADCY3,ACTB,SMAD3,PRKCB,RXRA,MAPK11,MAPK9,CYP26A1,REL,PIK3R3,SMARCD1,MAPK12,MED1,RBP1,HLTF,SMARCC2,PRMT1,CITED2,PRKCD,BRD7,SMAD1,MAP3K1,RARG,PRKAG1,STAT5B,ARID1A,GTF2H1,JUN,SORBS3,GTF2H3,RARA,PBRM1,ZBTB16,PIK3R1,CRABP1,GTF2H4,ADCY10,TAF4,ALDH1A2,DUSP1,PIK3CA,STAT5A,ADCY2,CREBBP,PHF10,NCOR1,P…
Corticotropin Releasing Hormone Signaling	2.57	ITPR2,PRKAR2B,CNR1,PRKAG2,MAP2K1,RAP1A,GNAI3,FOS,GNAQ,JUND,CACNB1,ADCY3,PRKCB,ITPR1,MAPK11,POMC,CACNG8,MAPK12,RAF1,PRKCD,Calm1 (includes others),CACNG5,CREB5,CACNA2D1,RAP1B,PRKAG1,CACNB3,JUN,GNAI1,CREB1,PTCH1,CACNB4,CACNA1B,CACNA1I,ADCY10,GNAI2,NOS1,CACNA2D3,ADCY2,CREBBP,PRKCI,PRKCZ,CACNA1D,ADCY5,NR4A1,GUCY2D,CAMK4,CACNA1A,PLCG2,CACNG7,ATF4,GNAS,ITPR3,PTGS2,MAP2K2,CACNA1G,CACNA1C,MAPK1,PLCG1,PRKD…
Renin-Angiotensin Signaling	2.56	ITPR2,PIK3R6,PRKAR2B,PRKAG2,MAP2K1,PIK3CB,FOS,STAT3,GNAQ,PIK3CD,ADCY3,PRKCB,ITPR1,MAPK11,MAPK9,PIK3R3,PIK3R4,MAPK12,RAF1,PTK2,NRAS,PRKCD,PAK6,PTK2B,MAP3K1,PRKAG1,JUN,SHC2,ACE,PIK3R1,ADCY10,PIK3CA,PTPN11,ADCY2,PTPN6,PRKCI,PRKCZ,KRAS,IRS2,RRAS2,ADCY5,PAK1,ATM,SOS1,SHC3,RELA,PLCG2,ITPR3,MAP2K2,MAPK1,PLCG1,PRKD1,PRKACA,HRAS,SHC1,ADCY9
Role of CHK Proteins in Cell Cycle Checkpoint Control	2.48	PPP2R5E,E2F1,CLSPN,MRE11,TP53,PCNA,CDC25C,RAD9A,PPP2R5A,E2F8,CDKN1A,RFC2,ATR,PPP2CB,RPA1,PPP2R1B,RFC4,ATMIN,PPP2R5B,E2F5,BRCA1,RAD50,ATM,CDC25A,PPP2R2C,RAD1,RFC1,PPM1J,PPP2R5D
Cell Cycle Control of Chromosomal Replication	2.43	CDK11A,POLA1,CDK14,POLD1,ORC6,CDK10,LIG1,ORC5,PCNA,TOP2B,CDK19,POLA2,RPA1,CDT1,MCM6,CDK6,CDC6,ORC3,TOP2A,CDK4,CDK7,ORC2,CDK9,CDK8,CDC7,POLE,CDK18,CDK16
14-3-3-mediated Signaling	2.42	PIK3R6,TUBB3,TNFRSF1A,TUBA1C,MAP2K1,PIK3CB,FOS,TUBA1A,PIK3CD,TSC2,PRKCB,MAPK9,PIK3R3,YWHAG,PIK3R4,MAPK12,PLCB4,RAF1,PLCD3,NRAS,PRKCD,CDKN1B,TUBA1B,TUBA4A,BAX,YWHAZ,JUN,STRADA,TUBB6,PIK3R1,VIM,PIK3CA,STK11,PTPN11,MAPT,PRKCI,PRKCZ,TUBA3E,TSC1,PLCL1,YWHAB,NOTUM,FOXO1,KRAS,PLCD1,SFN,IRS2,MAP3K5,RRAS2,ATM,PLCG2,MAP2K2,PLCH2,RPS6KA1,MAPK1,PLCG1,PRKD1,HRAS,PDCD6IP
PKCθ Signaling in T Lymphocytes	2.41	POU2F1,PIK3R6,NFATC2,HLA-DQA1,MAP3K10,NFKBIE,NFKBIA,PIK3CB,FOS,PIK3CD,CACNB1,LCK,CD80,LAT,ZAP70,CACNG8,PIK3R3,PIK3R4,VAV2,NRAS,CACNG5,CAMK2G,MAP3K1,CACNA2D1,MAP3K15,CACNB3,IKBKE,JUN,CACNB4,MAP3K6,CAMK2D,CACNA1B,PIK3R1,CACNA1I,PPP3CC,PIK3CA,HLA-DMA,PTPN11,CACNA2D3,HLA-DMB,NFAT5,CACNA1D,NFATC4,KRAS,IRS2,MAP3K5,CHUK,HLA-DOA,RRAS2,MAP3K11,ATM,PPP3CB,NFATC1,CACNA1A,SOS1,CAMK2A,MAP3K9,RELA,PLCG2,CACNG7…
Thrombopoietin Signaling	2.41	JUN,PIK3R6,MAP2K1,PIK3R1,PIK3CB,FOS,STAT3,PIK3CD,PIK3CA,PTPN11,STAT5A,PRKCB,PRKCI,PRKCZ,KRAS,IRS2,PIK3R3,RRAS2,PIK3R4,ATM,RAF1,SOS1,PLCG2,NRAS,MYC,PRKCD,MAP2K2,MAPK1,PLCG1,PRKD1,STAT5B,HRAS,SHC1
Pentose Phosphate Pathway	2.4	TKT,PGD,H6PD,RPIA,PGLS,TALDO1,TKTL1,TKTL2
Dopamine-DARPP32 Feedback in cAMP Signaling	2.39	PPP2R5E,ATP2A3,ITPR2,PRKAR2B,PRKG2,ATP2A1,CSNK1G2,PRKAG2,GNAI3,CSNK1D,GNAQ,PPP1R10,PPP2R5A,ADCY3,PPP2CB,PRKCB,KCNJ15,ITPR1,PPP1R14D,PPP2R1B,CSNK1G1,CSNK1E,PLCB4,GRINA,PPP2R2C,ATP2A2,CAMKK1,PLCD3,PRKCD,Calm1 (includes others),CREB5,PPP1CB,PPP2R5D,PRKAG1,Ppp1cc,GNAI1,PPP1R14A,CREB1,PPP3CC,ADCY10,GNAI2,CREM,PPP1R3C,NOS1,PPP1R14B,ADCY2,CREBBP,PRKCI,PRKCZ,PLCL1,NOTUM,CACNA1D,PPP1R11,PLCD1,PPP2R5B,ADCY…
Cell Cycle Regulation by BTG Family Proteins	2.38	PPP2R5E,PPP2R5B,E2F5,CCNE2,CDK4,NOCT,HOXB9,E2F1,PPP2R2C,PRMT1,BTG2,PPM1J,PPP2R5A,E2F8,CCNE1,CCND1,PPP2CB,PPP2R5D,PPP2R1B,RB1
Sumoylation Pathway	2.37	JUN,RNF4,RHOH,RHOD,RHOC,NFKBIA,TP53,PCNA,SUMO3,ARHGDIB,FOS,RANGAP1,ARHGDIA,RFC2,RPA1,STUB1,CREBBP,RFC4,HDAC1,MAPK9,SIRT1,ISG20,RCOR1,CTBP1,HDAC2,RHOT2,MAP3K5,MAPK12,MYB,SERBP1,RHOJ,SENP1,CEBPA,RHOA,RHOG,RFC1,SENP7,KDM1A,UBA2,RHOB,DNMT3A,MDM2,RHOU,RND2
GDNF Family Ligand-Receptor Interactions	2.36	JUN,ITPR2,PIK3R6,CREB1,GFRA2,RET,DOK7,MAP2K1,PIK3R1,PIK3CB,FOS,NRTN,PIK3CD,PIK3CA,PTPN11,GFRA4,ITPR1,MAPK9,KRAS,IRS2,PIK3R3,RRAS2,PIK3R4,MAPK12,GFRA1,ATM,RAF1,SOS1,PLCG2,NRAS,ITPR3,PDLIM7,MAP2K2,MAPK1,PLCG1,HRAS,SHC1
Endoplasmic Reticulum Stress Pathway	2.34	EIF2S1,MAP3K5,TAOK3,MBTPS1,ATF6,CALR,DNAJC3,ATF4,HSPA5,XBP1,DDIT3,ERN1,CASP7
Leukocyte Extravasation Signaling	2.32	ITGAL,PIK3R6,VCL,MMP2,SIPA1,ACTA2,ITGB2,RAP1A,PIK3CB,RASGRP1,GNAI3,CXCR4,PIK3CD,ACTG1,ACTB,PRKCB,ACTN2,MAPK11,ACTN4,MAPK9,MMP11,PIK3R3,CTNNB1,PIK3R4,MAPK12,RAP1GAP,CLDN15,ACTN1,CLDN6,PTK2,TIMP2,VAV2,ABL1,MMP3,PRKCD,PTK2B,RAP1B,ARHGAP12,ITGA5,PECAM1,CYBA,GNAI1,ITGAM,RHOH,F11R,MMP9,AFDN,ITGA3,CLDN4,WIPF1,THY1,PIK3R1,RAPGEF3,VCAM1,GNAI2,PIK3CA,DLC1,PTPN11,ITGB1,ITGB3,PRKCI,MMP15,PRKCZ,CTNNA1,SPN,IRS…
Insulin Receptor Signaling	2.3	GRB10,PIK3R6,PRKAR2B,FOXO4,INPPL1,PRKAG2,MAP2K1,PIK3CB,PPP1R10,PIK3CD,INPP5B,TSC2,PTPRF,PPP1R14D,RPS6KB1,PIK3R3,PIK3R4,RAF1,INSR,NRAS,RPTOR,GYS1,PPP1CB,PRKAG1,ASIC3,FOXO3,Ppp1cc,PPP1R14A,SOCS3,VAMP2,PIK3R1,PPP1R3C,PIK3CA,PPP1R14B,PTPN11,PRKCI,EIF2B2,PRKCZ,TSC1,EIF4EBP1,FOXO1,SYNJ1,PPP1R11,RPS6KB2,KRAS,IRS2,MTOR,RRAS2,INPP5F,PPP1R12A,ATM,TRIP10,SCNN1A,SOS1,STXBP4,MAP2K2,LIPE,ACLY,MAPK1,PRKACA,HRAS…
CCR3 Signaling in Eosinophils	2.28	ITPR2,PIK3R6,GNG7,PLA2G1B,GNB1,MAP2K1,PIK3CB,GNAI3,MPRIP,PIK3CD,PRKCB,ITPR1,MAPK11,PLA2G4A,PIK3R3,PIK3R4,MAPK12,PLCB4,RAF1,Ppp1r12b,NRAS,PRKCD,Calm1 (includes others),PAK6,GNB5,MYLK,GNG12,PPP1CB,GNAI1,GNB4,PLA2G6,PIK3R1,GNAI2,CFL1,PIK3CA,PTPN11,PRKCI,PRKCZ,KRAS,LIMK2,IRS2,RRAS2,PPP1R12A,RACK1,PAK1,ATM,CAMK4,RHOA,GNAS,GNG5,ITPR3,MAP2K2,MAPK1,PRKD1,GNG2,HRAS
Sirtuin Signaling Pathway	2.27	ACADL,FOXO4,ATG12,TUBA1A,TOMM20,NDUFA9,PCK2,MAPK12,MAP1LC3A,ATG7,CLOCK,NDUFAB1,BECN1,ATP5G1,GABARAPL1,NDUFA4,SOD2,TUBA4A,BAX,TOMM7,IDH2,JUN,CPS1,TIMM17A,NDRG1,ACSS2,E2F1,SIRT4,SF3A1,TP53,HIST1H1C,STK11,SUV39H1,MAPK7,FOXO1,SIRT1,SIRT7,UCP2,POLR1B,ATG4D,GABARAP,ZBTB14,NDUFS1,PARP1,NDUFA3,PGAM1,NDUFA1,DOT1L,GADD45B,TOMM22,TUBA1C,TIMM22,ZIC2,STAT3,GLUD1,RRP9,ATG16L2,ATP5B,ATG9A,SDHC,HSF1,ATG2A,ATG101…
Sertoli Cell-Sertoli Cell Junction Signaling	2.26	MAP3K20,VCL,TUBB3,TNFRSF1A,PRKAR2B,PRKG2,MAP3K10,ACTA2,PRKAG2,TUBA1C,MAP2K1,ILK,TUBA1A,ACTG1,ACTB,PLS1,ACTN2,MAPK11,ACTN4,MAPK9,IGSF5,NECTIN1,DLG1,CTNNB1,MAPK12,RAF1,NECTIN2,JUP,CLDN15,ACTN1,SPTBN2,CLDN6,CGN,NRAS,MAP3K1,SORBS1,TUBA1B,TUBA4A,PRKAG1,ITGA5,MAP3K15,SPTB,JUN,MAP2K7,F11R,EPN2,AFDN,ITGA3,TUBB6,MAP3K6,CLDN4,ADCY10,A2M,EPB41,TJAP1,NOS1,ITGB1,MAP2K3,TUBA3E,CTNNA1,KRAS,MAP3K5,RRAS2,MAP3K11,…
Ephrin Receptor Signaling	2.26	SH2D3C,GNA11,GNG7,GNB1,MAP2K1,RAP1A,ARPC1B,GNAI3,STAT3,CXCR4,GNAQ,EFNA3,PTPN13,ARPC1A,EFNB2,GNAZ,EFNB1,ARPC3,EPHB6,RAF1,GRINA,VEGFD,PTK2,ARPC2,ABL1,EGF,NRAS,ACP1,CREB5,PAK6,GNB5,SORBS1,GNG12,RAP1B,ITGA5,EFNB3,GNAI1,ACTR2,GNB4,CREB1,ITGA3,GNA12,PDGFB,WIPF1,ARPC5L,EPHA2,EPHB1,GNAI2,CFL1,PTPN11,ITGB1,ARPC4,CREBBP,VEGFB,EFNA2,KRAS,MAP4K4,LIMK2,ITSN1,RRAS2,EPHB4,RACK1,SDC2,PAK1,PXN,SOS1,RHOA,ATF4,GNAS…
GP6 Signaling Pathway	2.25	COL7A1,PIK3R6,LAMA3,COL5A3,PIK3CB,RASGRP2,PIK3CD,PRKCB,ITPR1,LAT,COL25A1,COL4A1,COL8A2,PIK3R3,PIK3R4,COL1A2,COL8A1,COL6A2,PTK2,COL5A1,PRKCD,Calm1 (includes others),COL5A2,COL16A1,Col6a4,COL11A1,COL6A5,COL4A2,RAP1B,COL6A1,PIK3R1,LAMA5,ITGA2B,COL9A3,COL12A1,COL4A3BP,PIK3CA,COL20A1,PTPN11,APBB1IP,ITGB3,PRKCI,PRKCZ,LAMB2,LAMA2,COL6A6,IRS2,COL15A1,COL6A3,Col17a1,ATM,COL4A5,CAMK4,PLCG2,RHOG,COL2A1,PRKD…
3-phosphoinositide Biosynthesis	2.24	PPP2R5E,DUSP8,PIK3R6,PPP1R8,ATP1A1,PPP4R1,DOT1L,FIG4,PIK3CB,PPP1R16B,PIK3CD,INPP5B,PPFIA1,PIK3AP1,PPP2R5A,LCK,SACM1L,CD80,PIP5K1A,PTPRF,PPIP5K1,NUDT16,NUDT11,PIP5K1C,PTPN13,DUSP16,PIK3R3,PDGFRA,PIK3R4,CDC25A,KIT,DUSP2,PI4KA,ITPK1,PI4KB,NUDT2,ACP1,PI4K2A,PTPN12,PPP2R5D,NUDT14,Ppp1cc,MTMR4,PPP1R14A,MTMR7,SOCS3,DUSP11,PIK3R1,Ppp2r3d,CDC25C,ILKAP,DUSP1,PPTC7,PIK3CA,PPP1R14B,TNS3,PTPN11,PPP4C,THTPA,PT…
CD27 Signaling in Lymphocytes	2.23	JUN,MAP2K7,MAP3K6,MAP3K10,CYCS,NFKBIE,MAP2K1,NFKBIA,FOS,MAP2K3,MAPK9,SIVA1,MAP3K5,CHUK,MAP3K11,MAPK12,ELP1,MAP3K9,RELA,MAP3K2,MAP3K1,MAP2K2,BID,MAP2K6,MAP3K15,CASP8,IKBKE
Mitotic Roles of Polo-Like Kinase	2.22	PPP2R5E,ANAPC4,TGFB1,SMC1A,CCNB2,KIF11,CDC25C,ANAPC1,SLK,ANAPC5,STAG2,PPP2R5A,PKMYT1,PPP2CB,PPP2R1B,ANAPC7,CDC27,ANAPC13,PPP2R5B,CAPN1,CDC25A,PPP2R2C,WEE1,PLK3,CDC7,PPM1J,CDC16,PPP2R5D,PLK2,FZR1,CDC23,CDC25B
ERK5 Signaling	2.22	CREB1,GNA12,RPS6KA6,FOS,RPS6KA5,GNAQ,PTPN11,MAPK7,CREBBP,PRKCZ,YWHAB,RPS6KB1,RPS6KA4,RPS6KB2,KRAS,SFN,YWHAG,RRAS2,RPS6KA3,IL6ST,EGF,NRAS,MYC,ATF4,CREB5,RPS6KA2,MAP3K2,RPS6KA1,YWHAZ,HRAS,FOSL1,FOXO3
Pyridoxal 5'-phosphate Salvage Pathway	2.22	POMK,EIF2AK2,DMPK,TTK,MAP3K6,MAP2K1,DYRK1A,CSNK1D,MAPK7,MAP2K3,CDK6,MAK,GRK6,MAPK9,LIMK2,CDK4,GRK4,CDK7,DAPK1,PAK1,CDK8,MAP3K9,PRKCD,PIM1,PRKAA2,PRPF4B,MAP2K2,MAPK1,CDK18,FAM20B,MAP2K6,PDXK
Caveolar-mediated Endocytosis Signaling	2.2	ITGAM,ITGAL,ITGAV,ITGA3,CAVIN1,ITGAE,COPG1,ACTA2,ITGB2,ITGB7,ITGA2B,ZBTB12,RAB5C,ACTG1,ACTB,ITGB1,FLNC,ITGB3,ITSN1,FLNA,COPB2,ITGA6,INSR,B2M,ITGA9,ABL1,EGF,CAV1,HLA-A,COPA,DNM2,MAP3K2,ITGA5,ARCN1
Regulation of IL-2 Expression in Activated and Anergic T Lymphocytes	2.18	JUN,MAP2K7,NFATC2,TGFB1,NFKBIE,MAP2K1,NFKBIA,PPP3CC,FOS,SMAD3,CD80,LAT,NFAT5,TGFBR1,ZAP70,MAPK9,NFATC4,KRAS,CHUK,RRAS2,MAPK12,RAF1,PPP3CB,CAMK4,NFATC1,SOS1,RELA,PLCG2,VAV2,NRAS,TGFBR2,Calm1 (includes others),MAP3K1,MAP2K2,MAPK1,PLCG1,HRAS,IKBKE
CNTF Signaling	2.17	PIK3R6,MAP2K1,PIK3R1,PIK3CB,RPS6KA6,RPS6KA5,STAT3,PIK3CD,PIK3CA,PTPN11,RPS6KB1,RPS6KA4,RPS6KB2,KRAS,IRS2,PIK3R3,MTOR,RRAS2,PIK3R4,RPS6KA3,ATM,RAF1,TYK2,SOS1,IL6ST,NRAS,RPS6KA2,MAP2K2,RPS6KA1,MAPK1,HRAS
Ephrin B Signaling	2.13	GNAI1,GNA11,GNB4,GNG7,GNA12,GNB1,EPHB1,GNAI3,GNAI2,CXCR4,GNAQ,CFL1,EFNB2,GNAZ,EFNB1,ITSN1,EPHB6,CTNNB1,EPHB4,RACK1,PAK1,PXN,CAP1,PTK2,RHOA,VAV2,GNAS,GNG5,ACP1,GNB5,GNG12,MAPK1,GNG2,HRAS,EFNB3
Assembly of RNA Polymerase II Complex	2.12	GTF2H3,TAF12,TAF9B,TAF7L,GTF2H4,POLR2K,POLR2B,TAF4,GTF2F1,TAF6,POLR2I,TAF1,TAF15,DR1,CDK7,TAF2,MNAT1,POLR2C,TAF7,CCNH,POLR2D,TAF10,GTF2H5,TAF11,GTF2H1
Cholecystokinin/Gastrin-mediated Signaling	2.11	JUN,RHOH,ITPR2,RHOD,GNA12,RHOC,MAP2K1,FOS,CREM,GNAQ,PRKCB,MAPK7,ITPR1,MAP2K3,PRKCI,PRKCZ,IL33,MAPK9,KRAS,RHOT2,RRAS2,MAPK12,PLCB4,RAF1,PXN,RHOJ,PTK2,SOS1,RHOA,RHOG,NRAS,PRKCD,SRF,ITPR3,PTK2B,PTGS2,RHOB,MAP2K2,MAPK1,PRKD1,MAP2K6,HRAS,RHOU,SHC1,RND2
Reelin Signaling in Neurons	2.11	DAB1,MAP2K7,ARHGEF11,ITGAL,PIK3R6,ITGA3,CNR1,ARHGEF12,FGR,MAP3K10,ITGB2,PIK3R1,PIK3CB,ARHGEF5,ARHGEF16,PIK3CD,PIK3CA,PTPN11,ITGB1,LCK,ITGB3,MAPT,PAFAH1B3,APBB1,MAPK9,RELN,IRS2,PIK3R3,ARHGEF10,MAP3K11,PIK3R4,MAPK12,ATM,MAP4K1,ITGA6,MAPK8IP2,MAP3K9,NDEL1,ARHGEF2,APOE,ARHGEF9,YES1,ITGA5
Remodeling of Epithelial Adherens Junctions	2.1	EXOC2,IQGAP1,ACTR2,VCL,TUBB3,TUBB6,ACTA2,ARPC5L,TUBA1C,ARPC1B,APC,ZYX,RAB5C,DNM1L,TUBA1A,RAB7A,ACTG1,CLIP1,ACTB,ARPC4,ACTN2,ACTN4,TUBA3E,ARPC1A,CTNNA1,ARPC3,CTNNB1,ACTN1,ARPC2,DNM2,TUBA1B,TUBA4A
Gap Junction Signaling	2.09	ITPR2,LPAR1,PIK3R6,TUBB3,PRKAR2B,PRKG2,CSNK1G2,ACTA2,PRKAG2,TUBA1C,MAP2K1,PIK3CB,GNAI3,CSNK1D,TUBA1A,GNAQ,PIK3CD,ACTG1,ADCY3,ACTB,PRKCB,ITPR1,CSNK1G1,CSNK1E,PIK3R3,CTNNB1,PIK3R4,DBN1,PLCB4,RAF1,PLCD3,EGF,NRAS,PRKCD,TUBA1B,TUBA4A,PRKAG1,GJA1,GNAI1,SGSM3,TUBB6,GJC1,PIK3R1,PPP3CC,ADCY10,GJB2,GRIA3,GNAI2,PIK3CA,PTPN11,MAPK7,ADCY2,PRKCI,PRKCZ,TUBA3E,GRIK3,PLCL1,NOTUM,GJA4,KRAS,PLCD1,IRS2,RRAS2,ADCY5,A…
Tec Kinase Signaling	2.08	PIK3R6,GNA11,JAK3,GNG7,GNB1,FGR,ACTA2,PIK3CB,GNAI3,FOS,STAT3,GNAQ,PIK3CD,ACTG1,ACTB,LCK,PRKCB,MAPK9,GNAZ,PIK3R3,PIK3R4,MAPK12,STAT2,RHOJ,PTK2,VAV2,PRKCD,PAK6,PTK2B,GNB5,RHOB,STAT6,GNG12,GTF2I,STAT5B,YES1,ITGA5,RHOU,GNAI1,RHOH,GNB4,ITGA3,RHOD,GNA12,RHOC,PIK3R1,TNFRSF25,GNAI2,PIK3CA,PTPN11,ITGB1,STAT5A,PRKCI,PRKCZ,RHOT2,IRS2,RACK1,PAK1,ATM,TYK2,RELA,RHOA,PLCG2,RHOG,TNFRSF10A,GNAS,GNG5,PLCG1,PRKD1,G…
Mouse Embryonic Stem Cell Pluripotency	2.07	PIK3R6,FZD2,JAK3,TCF7L1,MAP2K1,PIK3R1,FZD7,PIK3CB,TP53,APC,STAT3,PIK3CD,PIK3CA,BMP4,FZD1,PTPN11,CREBBP,MAPK11,FZD3,SOX2,KRAS,IRS2,PIK3R3,TCF3,ID1,RRAS2,CTNNB1,Tcf7,PIK3R4,TCF4,MAPK12,ATM,RAF1,TYK2,DVL1,SOS1,T,IL6ST,FZD9,SMAD9,BMPR2,NRAS,MYC,SMAD1,MAP2K2,MAPK1,TAB1,HRAS
1D-myo-inositol Hexakisphosphate Biosynthesis II (Mammalian)	2.05	ITPK1,INPP5B,INPP5F,ITPKB,INPP5E,IPMK,INPPL1,ITPKA,SYNJ1,SEC16A,INPP5A,PMPCA
AMPK Signaling	2.03	PPP2R5E,PFKP,KAT2B,PPM1A,PPM1B,PIK3R6,PRKAR2B,FOXO4,PRKAG2,SMARCA4,PIK3CB,EEF2,RAB7A,PIK3CD,DPF1,PPP2R5A,ACTB,TSC2,PPP2CB,MLST8,MAPK11,PPP2R1B,RPS6KB1,PCK2,PIK3R3,SMARCD1,PIK3R4,MAPK12,INSR,HLTF,PPP2R2C,SMARCC2,BRD7,CREB5,RPTOR,GYS1,CCND1,ACACB,PPP2R5D,PRKAG1,ACACA,ARID1A,FOXO3,TBC1D1,STRADA,CREB1,AK9,PBRM1,CPT1A,FASN,PRKAB1,CHRNB1,RAB22A,PIK3R1,AK2,ILKAP,ULK1,PIK3CA,STK11,PTPN11,CDKN1A,CHRNB2,CR…
CD40 Signaling	2.01	JUN,MAP2K7,PIK3R6,JAK3,NFKBIE,CD40,MAP2K1,PIK3R1,NFKBIA,PIK3CB,FOS,STAT3,PIK3CD,PIK3CA,PTPN11,MAP2K3,MAPK11,PTGS1,MAPK9,TRAF6,TANK,IRS2,PIK3R3,CHUK,PIK3R4,MAPK12,ATM,ELP1,TRAF3,RELA,TNFAIP3,PTGS2,MAP2K2,MAPK1,ICAM1,MAP2K6,IKBKE
IL-4 Signaling	2.01	PIK3R6,NFATC2,HLA-DQA1,JAK3,INPPL1,PIK3R1,PIK3CB,PIK3CD,INPP5B,PIK3CA,HLA-DMA,PTPN11,HLA-DMB,PTPN6,NFAT5,SYNJ1,RPS6KB1,RPS6KB2,NFATC4,HMGA1,KRAS,IRS2,PIK3R3,MTOR,HLA-DOA,RRAS2,INPP5F,PIK3R4,ATM,NFATC1,TYK2,SOS1,NRAS,HLA-A,STAT6,H2-Eb2,IL4R,HRAS,SHC1
Aryl Hydrocarbon Receptor Signaling	2	GSTO2,POLA1,TGFB1,RBL2,CDKN2A,RXRG,SMARCA4,FOS,NFIC,ALDH3A2,GSTO1,HSPB7,ATR,RXRA,ARNT,RBL1,ALDH1B1,CTSD,CCNE2,CCNA1,GSTT2/GSTT2B,CCND2,ALDH7A1,MED1,GSTM3,ALDH18A1,MGST1,HSPB1,MYC,CDKN1B,CCND1,NFIX,BAX,RARG,JUN,RARA,E2F1,NQO1,TP53,CCND3,ALDH1A2,GSTM5,CCNE1,CDKN1A,CDK6,NRIP1,CDK4,AIP,ATM,ALDH4A1,RELA,GSTM4,MAPK1,MDM2,CCNA2,RB1,TFDP1,NCOA2,NFE2L2
Antigen Presentation Pathway	1.99	PSMB6,HLA-DOA,HLA-DQA1,NLRC5,HLA-G,B2M,PSMB5,TAP1,TAPBP,CALR,HLA-A,TAP2,HLA-DMA,HLA-DMB,PSMB9,PSMB8
CCR5 Signaling in Macrophages	1.96	JUN,GNAI1,GNB4,CACNB4,GNG7,GNB1,CACNA1B,CACNA1I,GNAI3,FOS,GNAI2,CACNB1,CACNA2D3,PRKCB,MAPK11,PRKCI,PRKCZ,CACNA1D,MAPK9,CACNG8,RACK1,MAPK12,CAMK4,CACNA1A,PLCG2,CACNG7,PRKCD,Calm1 (includes others),GNAS,GNG5,CACNG5,PTK2B,GNB5,CACNA2D1,CACNA1G,GNG12,CACNA1C,MAPK1,PLCG1,PRKD1,GNG2,CACNB3
Neuregulin Signaling	1.96	ERBIN,ITGA3,PICK1,MAP2K1,PIK3R1,ADAM17,PTPN11,ITGB1,STAT5A,DCN,PRKCB,PRKCI,PRKCZ,RPS6KB1,PSEN1,TMEFF2,RPS6KB2,KRAS,PIK3R3,MTOR,RRAS2,RAF1,SOS1,EREG,GRB7,PLCG2,EGF,NRAS,MYC,PRKCD,DLG4,CDKN1B,MAP2K2,MAPK1,PLCG1,PRKD1,STAT5B,HRAS,ITGA5,SHC1
FLT3 Signaling in Hematopoietic Progenitor Cells	1.96	PIK3R6,CREB1,MAP2K1,PIK3R1,PIK3CB,RPS6KA6,RPS6KA5,STAT3,PIK3CD,PIK3CA,PTPN11,STAT5A,CREBBP,MAPK11,EIF4EBP1,RPS6KB1,RPS6KA4,KRAS,IRS2,PIK3R3,MTOR,RRAS2,PIK3R4,MAPK12,STAT2,RPS6KA3,ATM,RAF1,SOS1,NRAS,ATF4,CREB5,RPS6KA2,STAT6,MAP2K2,RPS6KA1,MAPK1,STAT5B,HRAS,SHC1
HER-2 Signaling in Breast Cancer	1.96	PIK3R6,MMP2,PARD6A,ITGB2,PIK3R1,PIK3CB,TP53,ITGB7,PIK3CD,PIK3CA,PTPN11,ITGB1,CCNE1,CDKN1A,TSC2,PRKCB,ITGB3,PRKCI,CDK6,PRKCZ,TSC1,FOXO1,KRAS,CCNE2,IRS2,PIK3R3,MAP3K5,RRAS2,PIK3R4,ATM,SOS1,EGF,NRAS,PRKCD,CDKN1B,CCND1,PLCG1,PRKD1,MDM2,HRAS
Growth Hormone Signaling	1.96	PIK3R6,SOCS3,PIK3R1,PIK3CB,RPS6KA6,FOS,A2M,RPS6KA5,STAT3,PIK3CD,PIK3CA,PTPN11,STAT5A,PRKCB,PTPN6,PRKCI,PRKCZ,RPS6KB1,RPS6KA4,RPS6KB2,IRS2,PIK3R3,PIK3R4,RPS6KA3,ATM,SOCS2,CEBPA,IGF2,PLCG2,IGF1R,PRKCD,SRF,RPS6KA2,RPS6KA1,MAPK1,PLCG1,PRKD1,STAT5B
Unfolded protein response	1.95	MAP2K7,Hspa1b,PDIA6,SEL1L,MBTPS1,CD82,HSPA14,UBXN4,HSPA8,DDIT3,INSIG1,MAP3K5,AMFR,ATF6,CEBPA,CALR,DNAJC3,HSPA9,HSPA4,ATF4,HSPA5,CEBPB,XBP1,HSPH1,SYVN1,ERN1,NFE2L2
Melatonin Signaling	1.91	GNAI1,MAP2K7,PRKAR2B,CAMK2D,PRKAG2,MAP2K1,GNAI3,GNAI2,GNAQ,PRKCB,MAP2K3,PRKCI,PRKCZ,PLCL1,NOTUM,PLCD1,PLCB4,RAF1,CAMK4,CAMK2A,PLCD3,PLCG2,PRKCD,Calm1 (includes others),CAMK2G,MAP2K2,PLCH2,MAPK1,PLCG1,PRKD1,PRKAG1,PRKACA,MAP2K6
p70S6K Signaling	1.9	PPP2R5E,PIK3R6,MAP2K1,PIK3CB,EEF2,GNAI3,F2R,GNAQ,PIK3CD,PPP2R5A,PPP2CB,PRKCB,PPP2R1B,RPS6KB1,PIK3R3,YWHAG,PIK3R4,PLCB4,RAF1,PPP2R2C,PLCD3,NRAS,PRKCD,PPP2R5D,IL4R,YWHAZ,GNAI1,PIK3R1,GNAI2,PIK3CA,PTPN11,MAPT,PRKCI,PRKCZ,PLCL1,YWHAB,NOTUM,KRAS,PLCD1,PPP2R5B,SFN,IRS2,MTOR,RRAS2,ATM,SOS1,EEF2K,PLCG2,PPM1J,MAP2K2,PLCH2,MAPK1,PLCG1,PRKD1,HRAS,SHC1,BCAP31
Hepatic Fibrosis / Hepatic Stellate Cell Activation	1.88	IGFBP4,IL1RL1,COL7A1,TGFB1,MMP2,TNFRSF1A,LHX2,COL5A3,CTGF,ACTA2,IFNAR1,MYH9,IFNGR1,SMAD3,FLT1,TGFBR1,COL25A1,COL4A1,COL8A2,KDR,PDGFRA,VEGFD,COL1A2,IGFBP5,COL8A1,MYL9,FGF2,COL6A2,COL5A1,TIMP2,IGF1R,EGF,TGFBR2,COL5A2,COL16A1,Col6a4,COL11A1,COL6A5,COL4A2,IL4R,BAX,SERPINE1,MMP9,COL6A1,IL6R,PDGFB,LEPR,CD40,VCAM1,A2M,COL9A3,COL12A1,COL4A3BP,COL20A1,ECE1,VEGFB,COL6A6,BAMBI,COL15A1,COL6A3,FLT4,KLF6,Col17…
Paxillin Signaling	1.85	ITGAL,PIK3R6,VCL,ITGAV,ACTA2,ITGB2,TLN2,PIK3CB,PIK3CD,ACTG1,ACTB,ACTN2,MAPK11,ACTN4,MAPK9,PIK3R3,PIK3R4,MAPK12,GIT2,ACTN1,PTK2,ARF1,NRAS,PTPN12,PAK6,PTK2B,ITGA5,ITGAM,ITGA3,ITGAE,PIK3R1,DOCK1,ITGB7,ITGA2B,PIK3CA,PTPN11,ITGB1,ITGB3,KRAS,IRS2,RRAS2,PAK1,ATM,ITGA6,PXN,ITGA9,SOS1,MAPK1,HRAS
GPCR-Mediated Nutrient Sensing in Enteroendocrine Cells	1.85	ITPR2,GNA11,PRKAR2B,GNG7,PRKAG2,GNAI3,GNAQ,CACNB1,ADCY3,PRKCB,ITPR1,CACNG8,PLCB4,PLCD3,PRKCD,CACNG5,CACNA2D1,GNG12,PRKAG1,CACNB3,GNAI1,CACNB4,CACNA1B,CACNA1I,ADCY10,GNAI2,CACNA2D3,ADCY2,PRKCI,PRKCZ,PLCL1,NOTUM,CACNA1D,PLCD1,ADCY5,CACNA1A,PLCG2,CACNG7,GNAS,GNG5,ITPR3,CACNA1G,PLCH2,CACNA1C,PLCG1,PRKD1,GNG2,PRKACA,ADCY9
mTOR Signaling	1.85	PPP2R5E,PIK3R6,PRKAG2,PIK3CB,RPS19,RPS6KA5,PIK3CD,PPP2R5A,FAU,TSC2,PPP2CB,PRKCB,MLST8,PPP2R1B,RPS6KB1,RPS6KA4,PIK3R3,PIK3R4,VEGFD,INSR,PPP2R2C,RHOJ,NRAS,PRKCD,RPTOR,RPS6KA2,RHOB,PPP2R5D,PRKAG1,RHOU,EIF3F,RPS27L,RHOH,EIF3M,RPS10,RHOD,RICTOR,PRKAB1,RHOC,EIF4A2,PIK3R1,EIF3B,RPS6KA6,EIF3I,RPS20,ULK1,PIK3CA,STK11,PTPN11,PRKCI,VEGFB,PRKCZ,TSC1,EIF4EBP1,EIF4G1,RPS6KB2,PRR5L,KRAS,PPP2R5B,RHOT2,IRS2,MTOR,…
RANK Signaling in Osteoclasts	1.83	JUN,MAP2K7,PIK3R6,NFATC2,MAP3K6,MAP3K10,NFKBIE,MAP2K1,MITF,PIK3R1,NFKBIA,PIK3CB,PPP3CC,FOS,PIK3CD,PIK3CA,PTPN11,MAPK11,MAPK9,TRAF6,IRS2,PIK3R3,MAP3K5,CHUK,TNFSF11,MAP3K11,PIK3R4,MAPK12,ATM,RAF1,PPP3CB,CAMK4,NFATC1,MAP3K9,RELA,Calm1 (includes others),GSN,PTK2B,MAP3K2,MAP3K1,MAP2K2,MAPK1,MAP2K6,MAP3K15,IKBKE
Melanoma Signaling	1.83	PIK3R6,E2F1,CDKN2A,MAP2K1,MITF,PIK3R1,PIK3CB,TP53,PIK3CD,PIK3CA,PTPN11,CDKN1A,KRAS,CDK4,IRS2,PIK3R3,RRAS2,PIK3R4,ATM,RAF1,NRAS,CCND1,MAP2K2,MAPK1,MDM2,RB1,HRAS
LPS-stimulated MAPK Signaling	1.81	JUN,PIK3R6,CREB1,NFKBIE,MAP2K1,PIK3R1,NFKBIA,PIK3CB,FOS,PIK3CD,PIK3CA,PTPN11,PRKCB,MAP2K3,MAPK11,PRKCI,PRKCZ,MAPK9,KRAS,IRS2,PIK3R3,MAP3K5,CHUK,RRAS2,PIK3R4,MAPK12,PAK1,ATM,RAF1,RELA,NRAS,PRKCD,SRF,MAP2K2,MAPK1,PRKD1,MAP2K6,HRAS,IKBKE
Role of NFAT in Regulation of the Immune Response	1.8	ITPR2,PIK3R6,GNA11,NFATC2,HLA-DQA1,GNG7,GNB1,CSNK1G2,NFKBIE,MAP2K1,NFKBIA,PIK3CB,GNAI3,FOS,CSNK1D,GNAQ,PIK3CD,LCK,CD80,ITPR1,LAT,CSNK1G1,ZAP70,CSNK1E,GNAZ,PIK3R3,PIK3R4,PLCB4,RAF1,ELP1,NRAS,Calm1 (includes others),CABIN1,GNB5,GNG12,IKBKE,JUN,GNAI1,GNB4,RCAN3,GNA12,PIK3R1,PPP3CC,GNAI2,PIK3CA,HLA-DMA,PTPN11,HLA-DMB,NFAT5,ORAI1,NFATC4,KRAS,IRS2,CHUK,HLA-DOA,RRAS2,RACK1,ATM,PPP3CB,CAMK4,NFATC1,SOS1,R…
B Cell Activating Factor Signaling	1.76	JUN,NFATC4,MAP2K7,CHUK,NFATC2,MAPK12,ELP1,NFKBIE,NFATC1,NFKBIA,TRAF3,RELA,FOS,MAP3K1,TNFRSF13C,MAPK1,MAPK11,NFAT5,MAPK9,IKBKE,TRAF6
JAK/Stat Signaling	1.76	JUN,PIK3R6,SOCS3,JAK3,MAP2K1,PIK3R1,PIK3CB,FOS,STAT3,GNAQ,PIK3CD,PIK3CA,PTPN11,STAT5A,CDKN1A,PTPN6,PIAS3,KRAS,IRS2,PIK3R3,MTOR,RRAS2,PIK3R4,STAT2,ATM,RAF1,SOCS2,TYK2,SOS1,RELA,NRAS,CEBPB,STAT6,MAP2K2,MAPK1,STAT5B,HRAS,SHC1
EGF Signaling	1.75	JUN,MAP2K7,ITPR2,PIK3R6,MAP2K1,PIK3R1,PIK3CB,FOS,STAT3,PIK3CD,PIK3CA,PTPN11,ITPR1,MAPK11,RPS6KB1,IRS2,PIK3R3,MTOR,CSNK2B,PIK3R4,MAPK12,ATM,RAF1,SOS1,EGF,SRF,ITPR3,MAP3K1,MAPK1,PLCG1,HRAS,SHC1
Retinoic acid Mediated Apoptosis Signaling	1.74	PARP16,RARA,PARP4,PARP9,RXRG,CRABP2,CYCS,CRABP1,IFNAR1,DAP3,TNKS,PARP6,PARP10,TNFRSF10A,PARP1,PARP11,ZC3HAV1,PARP3,TNKS2,RXRA,RARG,BID,CASP8
Mismatch Repair in Eukaryotes	1.73	FEN1,RFC1,PMS2,MSH6,RFC2,POLD1,RPA1,RFC4,PCNA,MSH2
Ceramide Signaling	1.73	JUN,S1PR2,PPP2R5E,PIK3R6,TNFRSF1A,S1PR3,SPHK1,CYCS,MAP2K1,PIK3R1,NSMAF,PIK3CB,FOS,PIK3CD,PPP2R5A,PIK3CA,PTPN11,PPP2CB,PPP2R1B,CTSD,PRKCZ,CNKSR1,KSR1,KRAS,PPP2R5B,IRS2,SMPD2,PIK3R3,RRAS2,PIK3R4,ATM,RAF1,PPP2R2C,RELA,NRAS,PPM1J,NGFR,CERK,MAP3K1,PPP2R5D,HRAS
Colorectal Cancer Metastasis Signaling	1.73	MMP2,TNFRSF1A,PRKAR2B,JAK3,GNB1,PIK3CB,WNT2B,FOS,PIK3CD,FZD1,TGFBR1,MAPK9,CTNNB1,Tcf7,TCF4,MAPK12,VEGFD,PTGER4,FZD9,NRAS,APPL1,GNB5,BAX,PRKAG1,RHOU,JUN,RHOH,GNB4,MMP9,WNT5A,RHOD,IL6R,RHOC,TP53,ADCY10,APC,ARRB1,PTPN11,ADCY2,FZD3,VEGFB,ADCY5,RACK1,MMP17,SOS1,RHOG,TLR3,PTGS2,MAP2K2,GNG2,PRKACA,HRAS,ADCY9,MMP14,RND2,LRP5,PIK3R6,TGFB1,GNG7,PRKAG2,MAP2K1,IFNGR1,STAT3,ADCY3,SMAD3,MMP11,PIK3R3,PIK3R4,RHO…
Semaphorin Signaling in Neurons	1.72	SEMA4D,RHOH,RHOD,ARHGEF12,CRMP1,RHOC,PLXNB1,CFL1,ITGB1,SEMA7A,RHOT2,LIMK2,PAK1,RHOJ,PTK2,RHOA,RHOG,PLXNA1,PAK6,RHOB,DPYSL3,SEMA3A,MAPK1,RHOU,RND2
Erythropoietin Signaling	1.71	JUN,PIK3R6,SOCS3,NFKBIE,MAP2K1,PIK3R1,NFKBIA,PIK3CB,FOS,PIK3CD,PIK3CA,PTPN11,STAT5A,PRKCB,PTPN6,PRKCI,PRKCZ,RPS6KB1,KRAS,IRS2,PIK3R3,RRAS2,PIK3R4,ATM,RAF1,SOS1,RELA,PLCG2,NRAS,PRKCD,MAP2K2,MAPK1,PLCG1,PRKD1,STAT5B,HRAS,SHC1
Pentose Phosphate Pathway (Non-oxidative Branch)	1.71	TKT,RPIA,TALDO1,TKTL1,TKTL2
PTEN Signaling	1.71	FOXO4,INPPL1,MAP2K1,ILK,PIK3CB,PIK3CD,INPP5B,FLT1,TGFBR1,RPS6KB1,PIK3R3,KDR,PDGFRA,RAF1,INSR,PTK2,IGF1R,BMPR2,NRAS,TGFBR2,CDKN1B,CCND1,ITGA5,FOXO3,IKBKE,ITGA3,DDR1,PIK3R1,FGFRL1,PIK3CA,ITGB1,CDKN1A,PRKCZ,FOXO1,SYNJ1,RPS6KB2,KRAS,CHUK,FLT4,RRAS2,INPP5F,CSNK2B,TGFBR3,SOS1,MAST2,RELA,NGFR,MAP2K2,MAPK1,HRAS,SHC1
Neurotrophin/TRK Signaling	1.71	JUN,MAP2K7,PIK3R6,CREB1,SPRY2,MAP2K1,PIK3R1,PIK3CB,SPRY1,FOS,PIK3CD,PIK3CA,PTPN11,CREBBP,MAP2K3,KRAS,IRS2,PIK3R3,MAP3K5,RRAS2,PIK3R4,ATM,RAF1,SOS1,NRAS,ATF4,CREB5,NGFR,MAP2K2,RPS6KA1,MAPK1,PLCG1,MAP2K6,HRAS,SHC1
DNA Double-Strand Break Repair by Non-Homologous End Joining	1.7	LIG3,PARP1,XRCC6,RAD50,ATM,XRCC5,MRE11,PRKDC,WRN
Colanic Acid Building Blocks Biosynthesis	1.7	GMPPA,MPI,TSTA3,GALE,PMM1,GALK1,PMM2,GMPPB,GPI
G Protein Signaling Mediated by Tubby	1.69	GNB4,RACK1,PLCB4,TUB,GNG7,GNB1,INSR,PLCG2,ABL1,GNAQ,GNAS,GNG5,GNB5,LCK,GNG12,PLCG1,GNG2
Apoptosis Signaling	1.68	MAP2K7,TNFRSF1A,CYCS,NFKBIE,MAP2K1,NFKBIA,TP53,LMNA,Naip1 (includes others),CASP2,CAPNS1,CAPN7,CASP7,CAPN2,KRAS,MAP4K4,MAP3K5,CHUK,RRAS2,CAPN1,RAF1,DFFA,CAPN10,ACIN1,RELA,PLCG2,NRAS,PARP1,CAPN5,BIRC6,MAP2K2,RPS6KA1,MAPK1,PLCG1,BAX,AIFM1,BID,HRAS,CASP8,IKBKE
Cleavage and Polyadenylation of Pre-mRNA	1.67	CSTF3,CSTF2,CPSF4,CPSF3,CPSF1,CSTF1,CPSF6,CPSF2
BER pathway	1.67	LIG3,FEN1,PARP1,POLG,POLE,LIG1,POLB,PCNA
Prostate Cancer Signaling	1.65	PIK3R6,CREB1,E2F1,NFKBIE,MAP2K1,PIK3R1,NFKBIA,PIK3CB,TP53,PIK3CD,PIK3CA,PTPN11,SUV39H1,CCNE1,CDKN1A,SIN3A,CREBBP,FOXO1,KRAS,CCNE2,IRS2,PIK3R3,CHUK,MTOR,RRAS2,CTNNB1,PIK3R4,ATM,RAF1,SOS1,RELA,ABL1,NRAS,ATF4,CREB5,CDKN1B,CCND1,MAP2K2,MAPK1,MDM2,RB1,TFDP1,HRAS
Pancreatic Adenocarcinoma Signaling	1.63	PIK3R6,TGFB1,JAK3,CDKN2A,MAP2K1,PIK3CB,STAT3,PIK3CD,SMAD3,TGFBR1,MAPK9,E2F5,PIK3R3,PIK3R4,MAPK12,RAF1,VEGFD,ABL1,EGF,TGFBR2,RALBP1,CDKN1B,CCND1,CDKN2B,MMP9,E2F1,PIK3R1,TP53,PIK3CA,E2F8,PTPN11,SUV39H1,CCNE1,CDKN1A,SIN3A,VEGFB,KRAS,CDK4,IRS2,NOTCH1,ATM,TYK2,HMOX1,RELA,PTGS2,MAP2K2,MAPK1,MDM2,RB1,RAD51,TFDP1
IL-3 Signaling	1.62	JUN,PIK3R6,MAP2K1,PIK3R1,PIK3CB,PPP3CC,FOS,STAT3,PIK3CD,PIK3CA,PTPN11,STAT5A,PRKCB,PTPN6,PRKCI,PRKCZ,FOXO1,KRAS,IRS2,PIK3R3,RRAS2,PIK3R4,PAK1,ATM,RAF1,PPP3CB,SOS1,IL3RA,NRAS,PRKCD,STAT6,MAP2K2,MAPK1,PRKD1,STAT5B,HRAS,SHC1
Prolactin Signaling	1.62	JUN,PIK3R6,SOCS3,MAP2K1,PIK3R1,PIK3CB,FOS,STAT3,PIK3CD,PIK3CA,PTPN11,STAT5A,PRKCB,CREBBP,PRKCI,PRKCZ,KRAS,IRS2,PIK3R3,RRAS2,PIK3R4,ATM,RAF1,SOCS2,SOS1,PLCG2,NRAS,MYC,PRKCD,CEBPB,MAP2K2,MAPK1,PLCG1,PRKD1,STAT5B,HRAS,SHC1
Sphingosine-1-phosphate Signaling	1.6	PIK3R6,SPHK1,ACER2,PIK3CB,GNAI3,GNAQ,PIK3CD,ADCY3,SMPD2,PIK3R3,PDGFRA,PIK3R4,PLCB4,RHOJ,PTK2,PLCD3,PTK2B,RHOB,RHOU,S1PR2,GNAI1,RHOH,RHOD,S1PR3,GNA12,ASAH1,RHOC,PDGFB,PIK3R1,ADCY10,GNAI2,PIK3CA,PTPN11,ADCY2,CASP2,PLCL1,NOTUM,CASP7,PLCD1,RHOT2,IRS2,ADCY5,ATM,RHOA,PLCG2,RHOG,PLCH2,MAPK1,PLCG1,CASP8,ADCY9,RND2
Activation of IRF by Cytosolic Pattern Recognition Receptors	1.6	JUN,IFIT2,NFKBIE,CD40,NFKBIA,IFNAR1,TBK1,SIKE1,ISG15,CREBBP,MAPK9,TRAF6,TANK,DHX58,CHUK,MAPK12,STAT2,DDX58,ELP1,PPIB,TRAF3,RELA,ADAR,ZBP1,IKBKE
Phagosome Maturation	1.59	ATP6V1D,VPS37A,ATP6V1H,CTSK,TUBB3,TCIRG1,TUBA1C,PRDX1,ATP6AP1,PRDX6,TUBA1A,RAB7A,ATP6V1B2,EEA1,VPS41,ATP6V0E1,CTSD,VPS33B,ATP6V0B,DYNC1LI2,GOSR2,DYNC1H1,NSF,ATP6V0C,CALR,PRDX5,CTSC,TUBA1B,TUBA4A,DYNLL1,CTSZ,ATP6V0D1,TUBB6,GOSR1,ACE,TAP1,VPS39,ZBTB12,RAB5C,ATP6V1F,VTI1A,VAMP3,CTSF,NOS1,VPS33A,CTSA,TUBA3E,ATP6V1E1,TSG101,DYNC1LI1,B2M,ATP6V1C1,HLA-A,DYNLT1,ATP6V0A1,CTSB,NAPG,DYNC2H1
CD28 Signaling in T Helper Cells	1.58	ITPR2,PIK3R6,NFATC2,HLA-DQA1,NFKBIE,MAP2K1,NFKBIA,PIK3CB,ARPC1B,FOS,PIK3CD,LCK,CD80,ITPR1,LAT,ZAP70,MAPK9,ARPC1A,PIK3R3,ARPC3,PIK3R4,MAPK12,ARPC2,Calm1 (includes others),MAP3K1,IKBKE,JUN,ACTR2,ARPC5L,PIK3R1,PPP3CC,PIK3CA,HLA-DMA,PTPN11,ARPC4,HLA-DMB,PTPN6,NFAT5,NFATC4,IRS2,CHUK,HLA-DOA,PAK1,ATM,PPP3CB,CAMK4,NFATC1,RELA,HLA-A,ITPR3,MAP2K2,H2-Eb2,PLCG1
FAK Signaling	1.57	PIK3R6,VCL,ITGA3,ACTA2,MAP2K1,TLN2,PIK3R1,PIK3CB,DOCK1,PIK3CD,ACTG1,PIK3CA,ACTB,PTPN11,ITGB1,CAPNS1,CAPN7,CAPN2,KRAS,IRS2,PIK3R3,RRAS2,TNS1,PIK3R4,CAPN1,PAK1,ATM,RAF1,PXN,GIT2,CAPN10,PTK2,SOS1,PLCG2,EGF,NRAS,CAPN5,PAK6,MAP2K2,MAPK1,PLCG1,HRAS,ITGA5
Glucocorticoid Receptor Signaling	1.57	POU2F1,KRT8,Hspa1b,JAK3,SMARCA4,TAF7L,PIK3CB,POLR2K,FOS,PIK3CD,DPF1,ACTB,TGFBR1,POMC,KRT24,MAPK9,TAF1,TRAF6,PCK2,TAF15,MAPK12,SMARCC2,TAF7,NRAS,BRD7,MAP3K1,PRKAG1,STAT5B,POU2F2,GTF2H1,JUN,KRT27,GTF2H3,CREB1,PBRM1,TAF12,TAF9B,GTF2H4,HSPA14,FKBP4,DUSP1,GTF2F1,HSPA8,PTPN11,STAT5A,CREBBP,PHF10,NCOR1,KRT75,NRIP1,TSG101,CHUK,CDK7,TAF2,NFATC1,CEBPA,SOS1,HSPA9,HSPA4,PTGS2,CEBPB,MAP2K2,TAF10,PRKACA,HRAS,N…
Role of Oct4 in Mammalian Embryonic Stem Cell Pluripotency	1.56	BRCA1,FAM208A,PPP1R8,RARA,IGF2BP1,TDRD7,UTF1,TP53,PHC1,HOXB1,REST,PARP1,PHC3,SH3GLB1,ASH2L,FOXA2,RB1,SPP1,WWP2,NR6A1,SOX2,PCGF6
D-myo-inositol (1,3,4)-trisphosphate Biosynthesis	1.55	INPP5B,INPP5F,ITPKB,INPP5E,IPMK,INPPL1,ITPKA,SYNJ1,SEC16A,INPP5A,PMPCA
Actin Cytoskeleton Signaling	1.54	IQGAP1,PIK3R6,VCL,ACTA2,MAP2K1,TLN2,PIK3CB,ARPC1B,MYH9,MPRIP,F2R,IQGAP3,PIK3CD,ACTG1,ACTB,PIP5K1A,ACTN2,PIP5K1C,ACTN4,ARPC1A,PIK3R3,ARPC3,FLNA,PIK3R4,RAF1,TIAM1,MYL9,ACTN1,FGF2,Ppp1r12b,PTK2,VAV2,ARPC2,SSH1,EGF,NRAS,PAK6,GSN,MYLK,GNG12,PPP1CB,DIAPH3,ITGA5,ACTR2,ITGA3,ARHGEF12,GNA12,PDGFB,ARPC5L,PIK3R1,WASF1,DOCK1,APC,CFL1,PFN1,PIK3CA,PTPN11,ITGB1,ARPC4,TRIO,GIT1,CYFIP2,PIP4K2C,KRAS,LIMK2,IRS2,RRA…
ErbB2-ErbB3 Signaling	1.5	JUN,PIK3R6,JAK3,MAP2K1,PIK3R1,PIK3CB,STAT3,ETV4,PIK3CD,PIK3CA,PTPN11,STAT5A,FOXO1,KRAS,IRS2,PIK3R3,RRAS2,PIK3R4,ATM,RAF1,TYK2,SOS1,NRAS,MYC,CDKN1B,CCND1,MAP2K2,MAPK1,STAT5B,HRAS,SHC1
UVC-Induced MAPK Signaling	1.5	JUN,KRAS,SMPD2,RRAS2,MAPK12,RAF1,MAP2K1,TP53,FOS,NRAS,PRKCD,MAP2K2,ATR,PRKCB,MAPK1,PRKD1,MAPK11,PRKCI,PRKCZ,HRAS,MAPK9
ErbB4 Signaling	1.46	PIK3R6,MAP2K1,PIK3R1,PIK3CB,APH1A,ADAM17,PIK3CD,PIK3CA,PTPN11,PRKCB,PRKCI,PRKCZ,PSEN1,KRAS,APH1B,IRS2,PIK3R3,RRAS2,PIK3R4,ATM,RAF1,SOS1,PLCG2,NRAS,PRKCD,PSENEN,MAP2K2,MAPK1,PLCG1,PRKD1,HRAS,SHC1
Granzyme B Signaling	1.45	PARP1,LMNB1,DFFA,CYCS,BID,LMNB2,PRKDC,CASP8,NUMA1
Role of IL-17F in Allergic Inflammatory Airway Diseases	1.44	TRAF3IP2,CREB1,CXCL10,RPS6KA3,RAF1,MAP2K1,RPS6KA6,RELA,RPS6KA5,ATF4,CREB5,RPS6KA2,MAP2K2,RPS6KA1,MAPK1,CREBBP,IL17F,IL17RC,TRAF6,RPS6KA4
NF-κB Activation by Viruses	1.41	EIF2AK2,ITGAL,PIK3R6,ITGAV,ITGA3,ITGB2,NFKBIE,PIK3R1,NFKBIA,PIK3CB,PIK3CD,PIK3CA,PTPN11,ITGB1,LCK,PRKCB,ITGB3,PRKCI,PRKCZ,KRAS,IRS2,PIK3R3,CHUK,RRAS2,PIK3R4,ATM,RAF1,ITGA6,ELP1,RELA,NRAS,PRKCD,MAP3K1,MAPK1,PRKD1,HRAS,ITGA5,IKBKE
Diphthamide Biosynthesis	1.4	DPH6,DPH5,EEF2
Ascorbate Recycling (Cytosolic)	1.4	GSTO2,GSTO1,GLRX
D-glucuronate Degradation I	1.4	DCXR,AKR1A1,CRYL1
ErbB Signaling	1.4	JUN,PIK3R6,MAP2K1,PIK3R1,PIK3CB,FOS,PIK3CD,PIK3CA,PTPN11,PRKCB,MAP2K3,MAPK11,PRKCI,PRKCZ,FOXO1,MAPK9,RPS6KB1,KRAS,IRS2,PIK3R3,MTOR,RRAS2,PIK3R4,MAPK12,PAK1,ATM,RAF1,SOS1,EREG,PLCG2,EGF,NRAS,PRKCD,PAK6,MAP2K2,MAPK1,PLCG1,PRKD1,MAP2K6,HRAS,SHC1
autophagy	1.39	SQSTM1,CTSK,ATG16L1,ACE,ATG12,VPS39,ULK1,CTSF,STX17,VPS33A,VPS41,CTSA,CTSD,ATG4B,VPS33B,ATG9A,ATG4D,MTOR,WIPI1,RB1CC1,PIK3R4,MAP1LC3A,ATG7,BECN1,CTSB,CTSC,CTSZ
Thyroid Cancer Signaling	1.39	KRAS,TCF3,RRAS2,CTNNB1,Tcf7,TCF4,RET,RXRG,TCF7L1,MAP2K1,TP53,NRAS,MYC,CCND1,MAP2K2,RXRA,MAPK1,HRAS,SHC1
April Mediated Signaling	1.39	JUN,NFATC4,MAP2K7,CHUK,NFATC2,MAPK12,NFKBIE,NFATC1,NFKBIA,TRAF3,RELA,FOS,MAP3K1,MAPK1,MAPK11,NFAT5,MAPK9,IKBKE,TRAF6
Salvage Pathways of Pyrimidine Ribonucleotides	1.38	POMK,EIF2AK2,DMPK,AK9,TTK,MAP3K6,UPP1,MAP2K1,DYRK1A,CSNK1D,UCKL1,MAPK7,MAP2K3,CDK6,MAK,GRK6,MAPK9,AK1,APOBEC3B,LIMK2,CDK4,GRK4,CDK7,DAPK1,PAK1,CDK8,CMPK1,MAP3K9,CDA,UCK2,PRKCD,PIM1,PRKAA2,PRPF4B,MAP2K2,MAPK1,CDK18,FAM20B,MAP2K6
iNOS Signaling	1.38	JUN,HMGA1,CHUK,MAPK12,JAK3,CAMK4,NFKBIE,NFKBIA,TYK2,IRAK4,RELA,FOS,IFNGR1,Calm1 (includes others),MAPK1,TAB1,CREBBP,MAPK11,IRAK2,IKBKE,TRAF6
Macropinocytosis Signaling	1.35	PIK3R6,PDGFB,ITGB2,PIK3R1,PIK3CB,ITGB7,PIK3CD,USP6NL,PIK3CA,PTPN11,ITGB1,PRKCB,ITGB3,PRKCI,ACTN4,PRKCZ,KRAS,IRS2,PIK3R3,RRAS2,PIK3R4,PAK1,ATM,RAB34,ANKFY1,RHOA,PLCG2,EGF,NRAS,PRKCD,CSF1,PLCG1,PRKD1,HRAS,ITGA5
Regulation of eIF4 and p70S6K Signaling	1.34	EIF4EBP2,PPP2R5E,PIK3R6,MAP2K1,PIK3CB,RPS19,PIK3CD,PPP2R5A,FAU,PPP2CB,MAPK11,AGO2,PPP2R1B,RPS6KB1,PIK3R3,PIK3R4,MAPK12,RAF1,PABPC1,PPP2R2C,AGO4,EIF1AY,NRAS,PPP2R5D,ITGA5,EIF3F,EIF2S1,RPS27L,EIF3M,RPS10,ITGA3,EIF4A2,PIK3R1,EIF3B,EIF3I,RPS20,EIF2S2,PIK3CA,PTPN11,ITGB1,EIF2B2,PRKCZ,EIF4EBP1,EIF4G1,KRAS,PPP2R5B,IRS2,MTOR,RRAS2,ATM,SOS1,RPSA,EIF3D,EIF2S3,PPM1J,MAP2K2,MAPK1,RPS28,AGO3,HRAS,SHC1
Calcium Signaling	1.33	ATP2A3,ITPR2,NFATC2,HDAC10,PRKAR2B,HDAC8,ATP2A1,MICU1,ACTA2,PRKAG2,RAP1A,MYH9,Tpm4,CACNB1,TRPM8,ATP2C1,ITPR1,TNNT1,HDAC1,CACNG8,HDAC5,ATP2B4,GRINA,MYL9,ATP2A2,CAMKK1,CAMK1D,CALR,SLC8A2,Calm1 (includes others),CACNG5,CREB5,CABIN1,CAMK2G,CACNA2D1,RAP1B,PRKAG1,CACNB3,CREB1,RCAN3,CACNB4,CAMK2D,CHRNB1,CACNA1B,CACNA1I,PPP3CC,GRIA3,CACNA2D3,CHRNB2,CREBBP,TNNI3,NFAT5,Tpm2,HDAC4,PNCK,CACNA1D,NFATC4,HDAC2,…
Leucine Degradation I	1.33	BCAT1,MCCC2,HMGCL,IVD,MCCC1,ACADM
Myc Mediated Apoptosis Signaling	1.32	PIK3R6,CDKN2A,CYCS,PIK3R1,PIK3CB,TP53,PIK3CD,PIK3CA,PTPN11,PRKCZ,YWHAB,MAPK9,KRAS,SFN,IRS2,PIK3R3,YWHAG,RRAS2,PIK3R4,MAPK12,ATM,SOS1,IGF1R,NRAS,MYC,BAX,YWHAZ,BID,HRAS,SHC1,CASP8
Role of Tissue Factor in Cancer	1.31	PIK3R6,GNA11,ITGAV,PDIA6,FGR,CTGF,PIK3CB,RPS6KA5,GNAQ,PIK3CD,LCK,MAPK11,RPS6KB1,RPS6KA4,PIK3R3,PIK3R4,MAPK12,NRAS,PTK2B,RPS6KA2,STAT5B,YES1,CYR61,ITGA3,GNA12,PIK3R1,TP53,RPS6KA6,ARRB1,CFL1,PIK3CA,PTPN11,ITGB1,STAT5A,ITGB3,KRAS,LIMK2,IRS2,MTOR,RRAS2,PAK1,RPS6KA3,ATM,PLAUR,ITGA6,EGR1,CSF1,RPS6KA1,MAPK1,HRAS
Role of JAK family kinases in IL-6-type Cytokine Signaling	1.31	SOCS3,MAPK12,IL6R,TYK2,IL6ST,OSMR,STAT3,PTPN11,STAT5A,MAPK1,MAPK11,STAT5B,MAPK9
NAD Biosynthesis from 2-amino-3-carboxymuconate Semialdehyde	1.31	ABL1,NMNAT2,QPRT,NADSYN1
Arginine Biosynthesis IV	1.31	OAT,GLUD1,ASS1,ASL
Death Receptor Signaling	1.31	MAP2K7,TNFRSF1A,PARP9,ACTA2,CYCS,NFKBIE,TNFRSF25,NFKBIA,TNKS,LMNA,Naip1 (includes others),PARP6,TBK1,ARHGDIB,PARP10,PARP11,ACTG1,HSPB7,ACTB,TNKS2,CASP2,CASP7,PARP16,TANK,MAP4K4,MAP3K5,CHUK,PARP4,DFFA,ACIN1,RELA,HSPB1,TNFRSF10A,PARP1,ZC3HAV1,PARP3,BID,CASP8,IKBKE
Thioredoxin Pathway	1.31	NXN,TXN,TXNRD1,TXNRD2,TXNRD3
Inositol Pyrophosphates Biosynthesis	1.31	IP6K2,PPIP5K2,IP6K1,IPMK,PPIP5K1
GM-CSF Signaling	1.29	PIK3R6,CAMK2D,MAP2K1,PIK3R1,PIK3CB,PPP3CC,STAT3,PIK3CD,PIK3CA,PTPN11,RUNX1,PRKCB,KRAS,IRS2,PIK3R3,RRAS2,RACK1,PIK3R4,ATM,RAF1,PPP3CB,SOS1,CAMK2A,NRAS,CCND1,CAMK2G,PIM1,MAP2K2,MAPK1,STAT5B,HRAS,SHC1
Acute Phase Response Signaling	1.28	FTL,SERPINF1,TNFRSF1A,CRABP2,NFKBIE,MAP2K1,NFKBIA,PIK3CB,FOS,STAT3,C4A/C4B,PIK3CD,MAPK11,MAPK9,TRAF6,PIK3R3,TCF4,MAPK12,RAF1,RBP1,C5,SERPINA3,SOCS2,OSMR,SOD2,NRAS,MAP3K1,SERPINE1,C1S,MAP2K6,IKBKE,JUN,MAP2K7,TF,SOCS3,IL6R,PIK3R1,CRABP1,A2M,PIK3CA,PTPN11,SERPINF2,MAP2K3,ECSIT,IL33,KRAS,MAP3K5,TCF3,CHUK,MTOR,RRAS2,CP,HMOX1,SOS1,IL6ST,RELA,NGFR,CEBPB,MAP2K2,MAPK1,TAB1,HRAS,SERPING1,SHC1
Amyloid Processing	1.28	CSNK1E,APH1B,CSNK2B,PRKAR2B,MAPK12,CAPN1,PRKAG2,CAPN10,APH1A,CSNK1D,CAPN5,PSENEN,MARK1,MAPK1,MAPK11,MAPT,PRKAG1,PRKACA,BACE1,CAPNS1,CAPN7,CAPN2,PSEN1
Wnt/Ca+ pathway	1.26	NFATC2,CREB1,WNT5A,FZD2,FZD7,FZD1,PDE6D,CREBBP,PDE6B,NFAT5,FZD3,PLCL1,NOTUM,NFATC4,PLCD1,PLCB4,WNT5B,NFATC1,DVL1,CAMK2A,RELA,FZD9,PLCD3,PLCG2,ATF4,CREB5,PLCH2,PLCG1
PAK Signaling	1.26	PIK3R6,ITGA3,PDGFB,MAP2K1,PIK3R1,PIK3CB,PIK3CD,CFL1,PIK3CA,PTPN11,ITGB1,GIT1,MAPK9,KRAS,LIMK2,IRS2,PIK3R3,ARHGAP10,RRAS2,PDGFRA,PIK3R4,MAPK12,PAK1,ATM,RAF1,PXN,MYL9,PTK2,SOS1,MYL6,NRAS,PAK6,PTK2B,MAP2K2,MYLK,MAPK1,PAK1IP1,HRAS,ITGA5,SHC1,MYL7
Cardiac β-adrenergic Signaling	1.23	PPP2R5E,ATP2A3,PRKAR2B,GNG7,ATP2A1,GNB1,PRKAG2,PPP1R10,PPP2R5A,ADCY3,PPP2CB,PDE6B,PPP1R14D,PPP2R1B,PDE12,PPP2R2C,ATP2A2,SLC8A2,GNB5,GNG12,PPP1CB,PPP2R5D,PKIG,PRKAG1,Ppp1cc,PPP1R14A,AKAP10,GNB4,PDE4A,ADCY10,PDE4C,PPP1R3C,PDE7A,PPP1R14B,PDE6D,ADCY2,AKAP11,CACNA1D,PPP1R11,GDPD1,PPP2R5B,ADCY5,PPP1R12A,RACK1,AKAP8,CACNA1A,GNAS,GNG5,PPM1J,CACNA1C,GNG2,PRKACA,PDE9A,ADCY9
SAPK/JNK Signaling	1.23	JUN,MAP2K7,DUSP8,PIK3R6,MAP3K20,GNG7,GNA12,GNB1,MAP3K10,PIK3R1,PIK3CB,TP53,PIK3CD,PIK3CA,PTPN11,LCK,DUSP4,MAPK9,KRAS,MAP4K4,IRS2,PIK3R3,MAP3K5,RRAS2,MAP3K11,PIK3R4,MAPK12,ATM,MAP4K1,MAPK8IP2,NFATC1,SOS1,MAP3K9,NRAS,GNG5,MAP3K2,MAP3K1,TAB1,GNG2,HRAS,SHC1,MINK1
Role of Macrophages, Fibroblasts and Endothelial Cells in Rheumatoid Arthritis	1.22	IL1RL1,TNFRSF1A,DKKL1,SFRP1,PIK3CB,WNT2B,FOS,GNAQ,PIK3CD,FZD1,PRKCB,WIF1,MAPK9,LTB,TRAF6,TNFSF11,CTNNB1,Tcf7,TCF4,LTBR,VEGFD,C5,TRAF3,FZD9,PLCD3,NRAS,PRKCD,Calm1 (includes others),CAMK2G,JUN,CREB1,SOCS3,WNT5A,IL6R,APC,SFRP5,PTPN11,CREBBP,MAP2K3,PRKCI,FZD3,IRAK2,VEGFB,PRKCZ,PLCL1,NOTUM,CHUK,CAMK4,DAAM1,NFATC1,CEBPA,CAMK2A,IRAK4,PLCG2,TLR3,CEBPB,CSF1,MAP2K2,PLCH2,PLCG1,PRKD1,HRAS,IL17RC,LRP5,PIK3R6…
Cdc42 Signaling	1.22	EXOC2,CDC42BPA,IQGAP1,EXOC4,HLA-DQA1,ARPC1B,MPRIP,FOS,IQGAP3,MAPK11,MAPK9,EXOC7,ARPC1A,ARPC3,CDC42SE1,MAPK12,RAF1,EXOC8,HLA-G,MYL9,Ppp1r12b,VAV2,ARPC2,MYLK,PPP1CB,DIAPH3,ITGA5,JUN,ACTR2,PARD6A,ITGA3,WIPF1,ARPC5L,APC,EXOC6,CFL1,CLIP1,HLA-DMA,ITGB1,ARPC4,HLA-DMB,PRKCI,PRKCZ,LIMK2,HLA-DOA,MAP3K11,PPP1R12A,PAK1,B2M,MYL6,HLA-A,FGD3,MAPK1,H2-Eb2,MYL7
Endothelin-1 Signaling	1.2	ITPR2,PIK3R6,GNA11,PLA2G1B,PIK3CB,GNAI3,FOS,GNAQ,PIK3CD,ADCY3,PRKCB,ITPR1,MAPK11,PLB1,PLA2G4A,MAPK9,GNAZ,PIK3R3,PIK3R4,MAPK12,PLCB4,RAF1,PLCD3,NRAS,MYC,PRKCD,JUN,GNAI1,GNA12,SHC2,PLA2G6,PIK3R1,ADCY10,MAPK15,GNAI2,NOS1,PIK3CA,PTPN11,ECE1,MAPK7,ADCY2,PNPLA8,PRKCI,PAFAH1B3,PRKCZ,CASP2,PLCL1,NOTUM,ECE2,PTGS1,CASP7,KRAS,PLCD1,IRS2,RRAS2,ADCY5,ATM,GUCY2D,HMOX1,SOS1,SHC3,PLCG2,GNAS,ITPR3,PTGS2,PLCH2,MAP…
Netrin Signaling	1.17	NFATC2,PRKAR2B,CACNB4,PRKAG2,CACNA1B,CACNA1I,PPP3CC,CACNB1,CACNA2D3,NFAT5,UNC5D,CACNA1D,NFATC4,CACNG8,PPP3CB,NFATC1,CACNA1A,ABLIM2,UNC5A,ENAH,CACNG7,CACNG5,CACNA2D1,CACNA1G,CACNA1C,PRKAG1,PRKACA,CACNB3
IL-2 Signaling	1.17	JUN,PIK3R6,JAK3,MAP2K1,PIK3R1,PIK3CB,FOS,PIK3CD,PIK3CA,PTPN11,LCK,STAT5A,KRAS,IRS2,PIK3R3,RRAS2,CSNK2B,PIK3R4,ATM,RAF1,SOS1,NRAS,PTK2B,MAP2K2,MAPK1,STAT5B,HRAS,SHC1
BMP signaling pathway	1.16	JUN,CREB1,PRKAR2B,PRKAG2,MAP2K1,BMP4,CREBBP,MAPK11,SMURF1,BMP7,MAPK9,KRAS,RRAS2,MAPK12,RAF1,CAMK4,SOS1,RELA,GREM1,SMAD9,BMPR2,NRAS,BMP1,SMAD1,MAP2K2,ZNF423,MAPK1,TAB1,PRKAG1,PRKACA,HRAS
DNA damage-induced 14-3-3σ Signaling	1.13	CCNE2,BRCA1,SFN,RAD9A,CCNE1,ATM,ATR,CCNB2,TP53,RAD1
Assembly of RNA Polymerase III Complex	1.13	GTF3C1,GTF3A,BDP1,BRF1,GTF3C4,SF3A1,GTF3C2
Glycogen Degradation II	1.13	PYGM,AGL,PGM1,PYGB,PYGL,PGM2L1,PGM3
Mevalonate Pathway I	1.13	PMVK,MVK,ACAT2,ACAT1,HADHA,MVD,HADHB
IL-15 Signaling	1.13	PIK3R6,JAK3,MAP2K1,PIK3R1,PIK3CB,VCAM1,STAT3,PIK3CD,PIK3CA,PTPN11,LCK,STAT5A,MAPK11,KRAS,IRS2,PIK3R3,RRAS2,PIK3R4,MAPK12,ATM,RAF1,TYK2,PTK2,RELA,NRAS,STAT6,MAP2K2,MAPK1,PLCG1,STAT5B,HRAS,SHC1
Cancer Drug Resistance By Drug Efflux	1.13	KRAS,PIK3R3,RRAS2,RAF1,PDK1,FOXO4,ABCC1,MAP2K1,PIK3R1,PIK3CB,TP53,ABCG2,NRAS,PIK3CD,PIK3CA,PTGS2,MAP2K2,MAPK1,MDM2,HRAS,FOXO3,FOXO1
Superpathway of D-myo-inositol (1,4,5)-trisphosphate Metabolism	1.11	INPP5B,INPP5F,ITPKB,INPP1,INPP5E,IPMK,INPPL1,ITPKA,SYNJ1,SEC16A,INPP5A,PMPCA
Bladder Cancer Signaling	1.1	MMP2,MMP9,E2F1,CDKN2A,THBS1,MAP2K1,TP53,RPS6KA5,SUV39H1,CDKN1A,SIN3A,MMP15,VEGFB,KRAS,CDK4,MMP11,RRAS2,DAPK1,RAF1,VEGFD,FGF2,MMP17,ABL1,EGF,MMP3,NRAS,MYC,CCND1,MAP2K2,MAPK1,MDM2,RB1,TFDP1,HRAS,FGF9,MMP14
VEGF Family Ligand-Receptor Interactions	1.1	PIK3R6,PLA2G1B,PLA2G6,MAP2K1,PIK3R1,PIK3CB,FOS,PIK3CD,PIK3CA,PTPN11,FLT1,PRKCB,PRKCI,VEGFB,PRKCZ,PLA2G4A,KRAS,IRS2,PIK3R3,FLT4,KDR,RRAS2,PIK3R4,ATM,RAF1,VEGFD,SOS1,PLCG2,NRAS,PRKCD,MAP2K2,MAPK1,PLCG1,PRKD1,HRAS,SHC1
UVB-Induced MAPK Signaling	1.09	JUN,PIK3R6,MAP2K1,PIK3R1,PIK3CB,TP53,FOS,RPS6KA5,PIK3CD,PIK3CA,PTPN11,PRKCB,MAPK11,PRKCI,PRKCZ,EIF4EBP1,MAPK9,RPS6KB1,IRS2,PIK3R3,MTOR,PIK3R4,MAPK12,RPS6KA3,ATM,PRKCD,MAPK1,PRKD1
p38 MAPK Signaling	1.09	MAPKAPK3,IL1RL1,TGFB1,CREB1,TNFRSF1A,MKNK2,PLA2G1B,TIFA,HMGN1,PLA2G6,MAX,TP53,RPS6KA6,RPS6KA5,DUSP1,HSPB7,DDIT3,CREBBP,MAP2K3,MAPK11,TGFBR1,MAPT,IRAK2,PLA2G4A,IL33,RPS6KB1,TRAF6,RPS6KA4,RPS6KB2,MAP3K5,MAPK12,RPS6KA3,MAP4K1,EEF2K,IRAK4,HSPB1,TGFBR2,MYC,ATF4,SRF,CREB5,RPS6KA2,RPS6KA1,TAB1,MAP2K6,CDC25B
NF-κB Signaling	1.08	EIF2AK2,PIK3R6,TNFRSF1A,NFKBIE,NFKBIA,PELI1,PIK3CB,PIK3CD,BMP4,LCK,FLT1,PRKCB,TGFBR1,HDAC1,ZAP70,TRAF6,PIK3R3,KDR,TNFSF11,PDGFRA,PIK3R4,RAF1,LTBR,INSR,TRAF3,IGF1R,BMPR2,EGF,NRAS,TGFBR2,MAP3K1,AZI2,MAP2K6,MAP2K7,DDR1,CD40,PIK3R1,TBK1,FGFRL1,PIK3CA,PTPN11,CREBBP,PRKCZ,IL33,SIGIRR,KRAS,TANK,MAP4K4,HDAC2,IRS2,CHUK,FLT4,RRAS2,CSNK2B,TGFBR3,ATM,BTRC,IRAK4,RELA,CARD10,PLCG2,TNFAIP3,TLR3,NGFR,TAB1,PRKACA…
Cellular Effects of Sildenafil (Viagra)	1.08	SLC4A11,ITPR2,PRKAR2B,PRKG2,ACTA2,PRKAG2,PABPC4,MYH9,MPRIP,ACTG1,ADCY3,ACTB,ITPR1,CACNG8,PLCB4,MYL9,Ppp1r12b,PLCD3,Calm1 (includes others),CACNG5,MYLK,PPP1CB,PRKAG1,PDE4A,ADCY10,KCNH2,KCNQ2,PDE4C,ADCY2,PLCL1,NOTUM,CACNA1D,PLCD1,ADCY5,PPP1R12A,GUCY2D,CAMK4,CACNA1A,MYH6,PLCG2,MYL6,CACNG7,GNAS,ITPR3,PLCH2,CACNA1C,PLCG1,PRKACA,MYL7,ADCY9
Calcium Transport I	1.08	ATP2A3,ATP2B4,ATP2C1,ANXA5,ATP2A1,ATP2A2
Notch Signaling	1.05	APH1B,DTX1,NOTCH1,RBPJ,DTX3,RFNG,MAML3,APH1A,DLL4,ADAM17,HES5,PSENEN,MAML1,HEY1,DTX4,NOTCH3,PSEN1
Polyamine Regulation in Colon Cancer	1.05	KRAS,MYC,CTNNB1,TCF4,SAT1,ODC1,OAZ2,PSMF1,PSME2,MAX,APC
Tumoricidal Function of Hepatic Natural Killer Cells	1.05	LYVE1,ITGAL,SERPINB9,DFFA,BAX,AIFM1,CYCS,ICAM1,BID,CASP8,CASP7
D-myo-inositol (1,4,5)-Trisphosphate Biosynthesis	1.04	PIP4K2C,PLCD1,PLCB4,PI4KA,PLCD3,PLCG2,PI4KB,PI4K2A,CDIPT,PLCH2,PIP5K1A,PLCG1,PIP5K1C
FcγRIIB Signaling in B Lymphocytes	1.03	PIK3R6,CACNB4,CACNA1B,PIK3R1,CACNA1I,PIK3CB,PIK3CD,CACNB1,PIK3CA,PTPN11,CACNA2D3,CACNA1D,MAPK9,CACNG8,KRAS,IRS2,PIK3R3,RRAS2,PIK3R4,MAPK12,ATM,CACNA1A,SOS1,PLCG2,CACNG7,NRAS,CACNG5,CACNA2D1,CACNA1G,CACNA1C,HRAS,SHC1,CACNB3
IL-17 Signaling	1.03	JUN,PIK3R6,MAP2K1,PIK3R1,PIK3CB,PIK3CD,PIK3CA,PTPN11,MAP2K3,MAPK11,MAPK9,TRAF6,KRAS,IRS2,PIK3R3,TRAF3IP2,RRAS2,CXCL10,PIK3R4,MAPK12,ATM,RELA,MMP3,NRAS,PTGS2,CEBPB,MAP2K2,MAPK1,TIMP1,MAP2K6,HRAS,IL17F,IL17RC
Renal Cell Carcinoma Signaling	1.03	JUN,PIK3R6,TGFB1,EGLN3,PDGFB,MAP2K1,PIK3R1,RAP1A,PIK3CB,CUL2,FOS,PIK3CD,Ubb,PIK3CA,PTPN11,CREBBP,ARNT,KRAS,IRS2,PIK3R3,RRAS2,PIK3R4,PAK1,ATM,RAF1,SLC2A1,SOS1,NRAS,PAK6,HIF1A,MAP2K2,MAPK1,HRAS
IL-6 Signaling	1.02	IL1RL1,PIK3R6,TNFRSF1A,NFKBIE,MAP2K1,NFKBIA,PIK3CB,FOS,STAT3,PIK3CD,HSPB7,MAPK11,MAPK9,TRAF6,PIK3R3,PIK3R4,MAPK12,RAF1,HSPB1,NRAS,MAP2K6,IKBKE,JUN,MAP2K7,SOCS3,IL6R,PIK3R1,A2M,PIK3CA,PTPN11,MAP2K3,IL33,KRAS,MAP4K4,IRS2,CHUK,RRAS2,CSNK2B,ATM,SOS1,IL6ST,RELA,SRF,NGFR,CEBPB,MAP2K2,MAPK1,TAB1,HRAS,SHC1
Phosphatidylethanolamine Biosynthesis II	1.02	ETNK1,CEPT1,ETNK2,CHKA,PCYT2
Ketolysis	1.02	ACAT2,ACAT1,HADHA,OXCT1,HADHB
nNOS Signaling in Neurons	1.02	CAPN1,GRINA,PPP3CB,CAMK4,CAPN10,PPP3CC,CAMK2A,PRKCD,Calm1 (includes others),RASD1,DLG4,CAPN5,NOS1,PRKCB,PRKD1,PRKCI,PRKCZ,CAPNS1,CAPN7,CAPN2
Gαq Signaling	1.01	ITPR2,PIK3R6,GNA11,NFATC2,GNG7,GNB1,NFKBIE,MAP2K1,NFKBIA,PIK3CB,GNAQ,PIK3CD,PRKCB,ITPR1,PIK3R3,PIK3R4,PLCB4,RAF1,RHOJ,PRKCD,Calm1 (includes others),PTK2B,GNB5,GYS1,RHOB,GNG12,RHOU,IKBKE,RHOH,GNB4,RHOD,RHOC,HRH1,PIK3R1,PPP3CC,PIK3CA,PTPN11,PRKCI,PRKCZ,NFATC4,RHOT2,IRS2,CHUK,RACK1,ATM,PPP3CB,CAMK4,NFATC1,HMOX1,RELA,RHOA,PLCG2,RHOG,GNAS,GNG5,ITPR3,MAP2K2,MAPK1,PLCG1,PRKD1,GNG2,RND2
Synaptic Long Term Depression	1.01	PPP2R5E,ITPR2,GNA11,PRKG2,PLA2G1B,MAP2K1,GNAI3,GNAQ,CACNB1,PPP2R5A,GRM4,PPP2CB,PRKCB,ITPR1,PPP2R1B,PLB1,PLA2G4A,CACNG8,GNAZ,PLCB4,RAF1,PPP2R2C,PLCD3,IGF1R,NRAS,PRKCD,CACNG5,CACNA2D1,PPP2R5D,CACNB3,GNAI1,CACNB4,GNA12,CACNA1B,PLA2G6,CACNA1I,GRIA3,GNAI2,NOS1,CACNA2D3,PNPLA8,PRKCI,PAFAH1B3,PRKCZ,PLCL1,NOTUM,CACNA1D,KRAS,PLCD1,PPP2R5B,RRAS2,GUCY2D,CACNA1A,PLCG2,CACNG7,GNAS,PPM1J,ITPR3,MAP2K2,CACNA1G,P…
nNOS Signaling in Skeletal Muscle Cells	1.01	CACNG8,CACNB4,CAMK4,CACNA1B,CACNA1A,CACNA1I,CACNG7,Calm1 (includes others),CACNB1,CACNG5,NOS1,CACNA2D3,CACNA2D1,CACNA1G,CACNA1C,SNTA1,CACNA1D,CACNB3
PPAR Signaling	0.996	JUN,IL1RL1,TNFRSF1A,PDGFB,NFKBIE,MAP2K1,NFKBIA,FOS,STAT5A,RXRA,CREBBP,NCOR1,IL33,NRIP1,SRA1,TRAF6,KRAS,MAP4K4,AIP,CHUK,RRAS2,PDGFRA,MED1,RAF1,INSR,SOS1,CITED2,RELA,NRAS,NGFR,PTGS2,MAP2K2,MAPK1,TAB1,STAT5B,HRAS,SHC1,IKBKE
Leptin Signaling in Obesity	0.992	PIK3R6,SOCS3,PRKAR2B,PRKAG2,LEPR,MAP2K1,PIK3R1,PIK3CB,ADCY10,STAT3,PIK3CD,ADCY3,PIK3CA,PTPN11,ADCY2,POMC,PLCL1,NOTUM,FOXO1,PLCD1,IRS2,PIK3R3,ADCY5,PIK3R4,PLCB4,ATM,PLCD3,PLCG2,MAP2K2,PLCH2,MAPK1,PLCG1,PRKAG1,PRKACA,ADCY9
Chondroitin and Dermatan Biosynthesis	0.97	CSGALNACT2,CHSY1,CHPF2,CHPF
CTLA4 Signaling in Cytotoxic T Lymphocytes	0.954	PPP2R5E,AP1S3,AP1S1,PIK3R6,PIK3R1,PIK3CB,AP1B1,ZBTB12,PIK3CD,PPP2R5A,PIK3CA,PTPN11,LCK,PPP2CB,CD80,PTPN6,LAT,PPP2R1B,ZAP70,AP1G1,PPP2R5B,IRS2,PIK3R3,PIK3R4,CLTC,ATM,PPP2R2C,B2M,AP1M1,HLA-A,PPM1J,AP2A2,PPP2R5D,PLCG1,AP2A1,CLTB,AP1M2
Nur77 Signaling in T Lymphocytes	0.953	HDAC2,HLA-DOA,HLA-DQA1,NR4A1,PPP3CB,CAMK4,CYCS,NFATC1,PPP3CC,SIN3B,Calm1 (includes others),HLA-A,CABIN1,HLA-DMA,MAP3K2,HLA-DMB,CD80,SIN3A,MAPK7,RXRA,H2-Eb2,HDAC1
Palmitate Biosynthesis I (Animals)	0.936	OXSM,FASN
Uridine-5'-phosphate Biosynthesis	0.936	UMPS,CAD
GDP-L-fucose Biosynthesis II (from L-fucose)	0.936	FUK,FPGT
Fatty Acid Biosynthesis Initiation II	0.936	OXSM,FASN
Adenine and Adenosine Salvage I	0.936	PNP,APRT
Circadian Rhythm Signaling	0.936	CSNK1E,BHLHE40,VIPR2,CREB1,PER2,GRINA,CLOCK,CSNK1D,ARNTL,ATF4,CREB5,PER3,PER1,CREBBP,ADCYAP1R1
Nucleotide Excision Repair Pathway	0.936	GTF2H3,CDK7,MNAT1,POLR2C,GTF2H4,POLR2K,POLR2B,CCNH,POLR2D,ERCC8,RPA1,POLR2I,GTF2H5,GTF2H1,ERCC6
PEDF Signaling	0.931	PIK3R6,SERPINF1,TCF7L1,NFKBIE,PIK3R1,NFKBIA,PIK3CB,TP53,ARHGAP22,PIK3CD,PIK3CA,PTPN11,MAPK11,CASP7,KRAS,TCF12,IRS2,PIK3R3,CHUK,RRAS2,PIK3R4,TCF4,MAPK12,ATM,RAF1,DOCK3,RELA,RHOA,SOD2,NRAS,SRF,MAPK1,HRAS,CASP8,IKBKE
Pentose Phosphate Pathway (Oxidative Branch)	0.93	PGD,H6PD,PGLS
Heme Degradation	0.93	BLVRB,HMOX1,BLVRA
Spermine and Spermidine Degradation I	0.93	PAOX,SMOX,SAT1
Phenylethylamine Degradation I	0.93	ALDH3A2,AOC3,AOC2
N-acetylglucosamine Degradation II	0.93	AMDHD2,GNPDA1,NAGK
Acetate Conversion to Acetyl-CoA	0.93	ACSL1,ACSS1,ACSS2
D-myo-inositol (1,4,5)-trisphosphate Degradation	0.92	INPP5B,INPP5F,INPP1,INPP5E,INPPL1,SYNJ1,SEC16A,INPP5A,PMPCA
TCA Cycle II (Eukaryotic)	0.917	IDH3A,IDH3B,CS,OGDHL,DLST,SDHA,ACO2,ACO1,SUCLA2,DHTKD1,SDHC
Type II Diabetes Mellitus Signaling	0.91	PIK3R6,TNFRSF1A,ABCC8,PRKAG2,PKM,NFKBIE,NFKBIA,NSMAF,PIK3CB,PIK3CD,CACNB1,ACSL5,PRKCB,ADIPOR2,MAPK9,CACNG8,SMPD2,PIK3R3,PIK3R4,MAPK12,INSR,SOCS2,PRKCD,SLC27A2,CACNG5,MAP3K1,CACNA2D1,PRKAG1,CACNB3,IKBKE,MAP2K7,SOCS3,CACNB4,PRKAB1,CACNA1B,PIK3R1,CACNA1I,ACSL1,PIK3CA,PTPN11,CACNA2D3,PRKCI,PRKCZ,CACNA1D,IRS2,MAP3K5,CHUK,MTOR,ATM,CACNA1A,RELA,CACNG7,NGFR,CEBPB,PRKAA2,CACNA1G,CACNA1C,MAPK1,PRKD1
Antiproliferative Role of Somatostatin Receptor 2	0.882	PIK3R6,GNB4,GNG7,GNB1,MAP2K1,PIK3R1,PIK3CB,PIK3CD,NOS1,PIK3CA,PTPN11,CDKN1A,PTPN6,KRAS,IRS2,PIK3R3,RRAS2,RACK1,PIK3R4,ATM,GUCY2D,NRAS,GNG5,CDKN1B,GNB5,MAP2K2,GNG12,RAP1B,MAPK1,GNG2,HRAS
4-1BB Signaling in T Lymphocytes	0.878	JUN,MAP3K5,CHUK,MAPK12,ELP1,NFKBIE,MAP2K1,NFKBIA,RELA,MAP2K2,MAPK1,MAPK11,MAPK9,IKBKE
Nitric Oxide Signaling in the Cardiovascular System	0.863	ATP2A3,ITPR2,PIK3R6,PRKAR2B,PRKG2,ATP2A1,PRKAG2,MAP2K1,PIK3R1,PIK3CB,PIK3CD,PIK3CA,PTPN11,FLT1,PRKCB,ITPR1,PRKCI,VEGFB,PRKCZ,CACNA1D,IRS2,PIK3R3,SLC7A1,FLT4,KDR,ADRB3,PIK3R4,ATM,GUCY2D,VEGFD,CAMK4,ATP2A2,CACNA1A,CAV1,PRKCD,Calm1 (includes others),ITPR3,MAP2K2,CACNA1C,MAPK1,PRKD1,PRKAG1,PRKACA
Mechanisms of Viral Exit from Host Cells	0.86	SH3GL3,TSG101,LMNB1,ACTA2,PRKCD,CHMP2B,SNF8,ACTG1,SH3GLB1,ACTB,CHMP2A,PRKCB,PRKD1,PRKCI,LMNB2,PRKCZ,PDCD6IP
DNA Methylation and Transcriptional Repression Signaling	0.839	HIST4H4,HDAC2,DNMT1,MECP2,CHD3,MTA1,RBBP7,CHD4,ARID4B,SIN3A,DNMT3A,RBBP4,HDAC1,SUDS3,DNMT3B
Dopamine Receptor Signaling	0.839	PPP2R5E,Ppp1cc,PPP1R14A,PRKAR2B,PTS,PRKAG2,QDPR,ADCY10,PPP1R10,PPP2R5A,ADCY3,PPP1R3C,PPP1R14B,NCS1,PPP2CB,ADCY2,PPP1R14D,PPP2R1B,PPP1R11,PPP2R5B,SMOX,ADCY5,PPP1R12A,PPP2R2C,PPM1J,PPP1CB,PPP2R5D,PRKAG1,PRKACA,ADCY9
HMGB1 Signaling	0.839	KAT2B,PIK3R6,TGFB1,TNFRSF1A,MAP2K1,PIK3CB,FOS,IFNGR1,PIK3CD,MAPK11,MAPK9,PIK3R3,PIK3R4,MAPK12,RHOJ,NRAS,HAT1,RHOB,SERPINE1,MAP2K6,RHOU,IL17F,JUN,MAP2K7,RHOH,RHOD,RBBP7,RHOC,PIK3R1,VCAM1,PIK3CA,PTPN11,MAP2K3,KRAS,RHOT2,IRS2,RRAS2,ATM,PLAT,RELA,RHOA,RHOG,NGFR,MAP2K2,MAPK1,ICAM1,HRAS,Kat6b,RND2
Folate Transformations I	0.807	MTR,MTHFD1,SHMT2,MTHFR,MTHFD2
Th2 Pathway	0.807	IL1RL1,PIK3R6,TNFRSF4,NFATC2,TGFB1,HLA-DQA1,JAK3,ITGB2,PIK3CB,CXCR4,PIK3CD,GFI1,CD80,CRLF2,TGFBR1,APH1B,PIK3R3,PIK3R4,ACVR1B,BMPR2,TGFBR2,CHD4,PSENEN,STAT6,IL4R,STAT5B,ACVR1,NOTCH3,JUN,SOCS3,CD40,PIK3R1,APH1A,PIK3CA,HLA-DMA,PTPN11,STAT5A,HLA-DMB,IL33,PSEN1,IRS2,NOTCH1,HLA-DOA,TGFBR3,ATM,TYK2,HLA-A,RUNX3,H2-Eb2,ICAM1,IL12RB1,ACVR2B
Neuropathic Pain Signaling In Dorsal Horn Neurons	0.802	ITPR2,PIK3R6,CREB1,PRKAR2B,CAMK2D,PRKAG2,PIK3R1,PIK3CB,KCNH2,FOS,KCNQ2,GRIA3,PIK3CD,PIK3CA,GRM4,PTPN11,PRKCB,ITPR1,PRKCI,PRKCZ,PLCL1,NOTUM,PLCD1,IRS2,PIK3R3,PIK3R4,PLCB4,ATM,GRINA,CAMK4,CAMK1D,CAMK2A,PLCD3,PLCG2,PRKCD,ITPR3,CAMK1,CAMK2G,PLCH2,MAPK1,PLCG1,PRKD1,PRKAG1,PRKACA
Endometrial Cancer Signaling	0.788	PIK3R6,MAP2K1,PIK3R1,ILK,PIK3CB,TP53,PIK3CD,PIK3CA,PTPN11,CTNNA1,KRAS,IRS2,PIK3R3,RRAS2,CTNNB1,PIK3R4,ATM,RAF1,SOS1,NRAS,MYC,CCND1,MAP2K2,MAPK1,HRAS,FOXO3
Glycogen Degradation III	0.787	PYGM,AGL,PGM1,PYGB,PYGL,PGM2L1,PGM3
IL-17A Signaling in Fibroblasts	0.783	JUN,CHUK,TRAF3IP2,MAPK12,NFKBIE,NFKBIA,RELA,FOS,CEBPB,MAPK1,MAPK11,IL17RC,IKBKE,TRAF6
T Cell Receptor Signaling	0.777	JUN,PIK3R6,NFATC2,MAP2K1,PIK3R1,NFKBIA,PIK3CB,RASGRP1,PPP3CC,FOS,PIK3CD,PIK3CA,PTPN11,LCK,LAT,NFAT5,SHB,ZAP70,NFATC4,KRAS,PAG1,IRS2,PIK3R3,CHUK,RRAS2,PIK3R4,ATM,RAF1,PPP3CB,CAMK4,NFATC1,SOS1,RELA,VAV2,NRAS,Calm1 (includes others),MAP3K1,MAP2K2,MAPK1,PLCG1,HRAS,IKBKE
TNFR1 Signaling	0.777	JUN,TANK,CHUK,TNFRSF1A,PAK1,CYCS,NFKBIE,NFKBIA,Naip1 (includes others),RELA,FOS,TNFAIP3,PAK6,MADD,MAP3K1,BID,CASP2,CASP8,CASP7,IKBKE
Role of PKR in Interferon Induction and Antiviral Response	0.777	EIF2S1,EIF2AK2,CHUK,TNFRSF1A,CYCS,NFKBIE,NFKBIA,TRAF3,TP53,RELA,TLR3,MAP2K3,BID,MAP2K6,CASP8,IKBKE,TRAF6
GPCR-Mediated Integration of Enteroendocrine Signaling Exemplified by an L Cell	0.754	GNAI1,ITPR2,GNA11,PRKAR2B,PRKAG2,GNAI3,ADCY10,GNAI2,GNAQ,ADCY3,ADCY2,ITPR1,PLCL1,NOTUM,PLCD1,ADCY5,ADRB3,PLCB4,PLCD3,PLCG2,NMB,GNAS,ITPR3,PLCH2,PLCG1,PRKAG1,PRKACA,ADCY9
Triacylglycerol Biosynthesis	0.751	AGPAT2,CRLS1,ELOVL1,AGPAT3,ELOVL2,MBOAT2,LPCAT2,LPIN1,PORCN,ABHD5,PLPPR3,GPAM,GPAT2,DBT,TAZ,LPIN3,DGAT2,PPP2R2D
Th1 and Th2 Activation Pathway	0.718	IL1RL1,PIK3R6,TNFRSF4,NFATC2,TGFB1,HLA-DQA1,JAK3,ITGB2,PIK3CB,IFNAR1,CD274,DLL4,IFNGR1,STAT3,CXCR4,PIK3CD,GFI1,CD80,CRLF2,TGFBR1,APH1B,PIK3R3,TNFSF11,PIK3R4,ACVR1B,BMPR2,TGFBR2,CHD4,PSENEN,STAT6,IL4R,STAT5B,MAP2K6,ACVR1,NOTCH3,JUN,SOCS3,IL6R,CD40,PIK3R1,APH1A,PIK3CA,HLA-DMA,PTPN11,STAT5A,HLA-DMB,NFIL3,IL33,PSEN1,NFATC4,IRS2,NOTCH1,HLA-DOA,TGFBR3,ATM,NFATC1,TYK2,HLA-A,RUNX3,H2-Eb2,ICAM1,IL12RB1,AC…
Fcγ Receptor-mediated Phagocytosis in Macrophages and Monocytes	0.713	ACTR2,FGR,ACTA2,PLA2G6,ARPC5L,TLN2,PIK3R1,ARPC1B,DOCK1,VAMP3,ACTG1,ACTB,ARPC4,PRKCB,PIP5K1A,PRKCI,PRKCZ,RPS6KB1,ARPC1A,RPS6KB2,PIK3R3,ARPC3,VASP,PAK1,PXN,HMOX1,VAV2,ARPC2,MYO5A,PRKCD,PTK2B,MAPK1,PLCG1,PRKD1,YES1
Regulation of the Epithelial-Mesenchymal Transition Pathway	0.707	CDH2,LOX,PIK3R6,TGFB1,MMP2,JAK3,MAP2K1,PIK3CB,WNT2B,STAT3,PIK3CD,FZD1,SMAD3,TGFBR1,APH1B,PIK3R3,CTNNB1,Tcf7,PIK3R4,TCF4,RAF1,FGF2,FZD9,EGF,NRAS,TGFBR2,PSENEN,MAP2K6,NOTCH3,MAP2K7,PARD6A,MMP9,WNT5A,FZD2,TCF7L1,PIK3R1,FZD7,APH1A,APC,FGFRL1,FOXC2,GSC,ADAM17,PIK3CA,PTPN11,MAP2K3,FZD3,SMURF1,PSEN1,KRAS,IRS2,TCF3,NOTCH1,RRAS2,RBPJ,ATM,WNT5B,EGR1,TYK2,DVL1,SOS1,RELA,RHOA,HIF1A,MAP2K2,MAML1,MAPK1,HRAS,FG…
Gα12/13 Signaling	0.701	CDH2,LPAR1,PIK3R6,NFKBIE,MAP2K1,NFKBIA,PIK3CB,F2R,PIK3CD,MAPK9,CDH22,PIK3R3,CTNNB1,PIK3R4,MAPK12,RAF1,CDH15,MYL9,PTK2,CDH24,VAV2,NRAS,PTK2B,MAP3K1,IKBKE,JUN,MAP2K7,GNA12,PIK3R1,PIK3CA,PTPN11,MAPK7,CDH23,CDH11,CDH13,KRAS,IRS2,MAP3K5,CHUK,RRAS2,LPAR2,ATM,PXN,RELA,RHOA,MYL6,MAP2K2,MAPK1,HRAS,MYL7
Role of p14/p19ARF in Tumor Suppression	0.701	IRS2,PIK3R6,PIK3R3,PIK3R4,ATM,E2F1,CDKN2A,PIK3R1,SF3A1,PIK3CB,TP53,PIK3CD,PIK3CA,PTPN11,NPM3,MDM2,RB1
Role of RIG1-like Receptors in Antiviral Innate Immunity	0.698	TANK,DHX58,CHUK,TRIM25,DDX58,NFKBIE,NFKBIA,TRAF3,TBK1,RELA,CREBBP,CASP8,IKBKE,TRAF6
Inhibition of Angiogenesis by TSP1	0.698	JUN,TGFB1,MMP9,KDR,SDC2,MAPK12,THBS1,TP53,CD47,TGFBR2,MAPK1,MAPK11,TGFBR1,MAPK9
Glutathione Redox Reactions I	0.678	PRDX6,GSTZ1,GSTT2/GSTT2B,GPX3,GPX4,GPX1,GPX2,GPX8,MGST1
Factors Promoting Cardiogenesis in Vertebrates	0.676	LRP5,TGFB1,FZD2,TCF7L1,FZD7,APC,BMP4,FZD1,CCNE1,PRKCB,TGFBR1,PRKCI,FZD3,PRKCZ,CDC6,BMP7,CCNE2,TCF3,CTNNB1,Tcf7,TCF4,TGFBR3,DVL1,FZD9,SMAD9,ACVR1B,BMPR2,TGFBR2,PRKCD,BMP1,SMAD1,PRKD1,ACVR1,ACVR2B
Natural Killer Cell Signaling	0.663	PIK3R6,INPPL1,MAP2K1,PIK3R1,PIK3CB,PIK3CD,INPP5B,PIK3CA,CD300A,PTPN11,LCK,SH3BP2,PRKCB,PTPN6,LAT,PRKCI,PRKCZ,SYNJ1,ZAP70,KRAS,IRS2,PIK3R3,RRAS2,INPP5F,PIK3R4,PAK1,ATM,RAF1,SOS1,PLCG2,VAV2,NRAS,PRKCD,PAK6,MAP2K2,MAPK1,PLCG1,PRKD1,HRAS,SHC1
Xenobiotic Metabolism Signaling	0.662	PPP2R5E,FTL,MAP3K10,PIK3CB,ALDH3A2,PIK3CD,PPP2R5A,ANKRA2,PRKCB,ARNT,ALDH1B1,ABCC3,MAPK9,MAPK12,CAMK1D,ESD,CITED2,NRAS,PRKCD,CAMK2G,MAP3K1,PPP2R5D,PTPN11,GSTM5,MAPK7,CREBBP,MAP2K3,PRKCI,PRKCZ,NRIP1,AIP,MAP3K5,CAMK4,CHST11,CAMK2A,ALDH4A1,CAMK1,MAP2K2,PRKD1,NDST4,HRAS,CHST15,GSTO2,PIK3R6,MAP2K1,GSTO1,NDST2,CAT,PPP2CB,RXRA,MAPK11,PPP2R1B,HDAC5,CHST3,GSTT2/GSTT2B,PIK3R3,SMOX,PIK3R4,ALDH7A1,MED1,RAF1,G…
Superpathway of Citrulline Metabolism	0.657	OAT,CPS1,NOS1,ASS1,ALDH18A1,GLS2,ASL
Tetrahydrofolate Salvage from 5,10-methenyltetrahydrofolate	0.657	GART,MTHFD1,MTHFD2
Lysine Degradation V	0.657	PIPOX,ALDH7A1,AASDH
Citrulline-Nitric Oxide Cycle	0.657	NOS1,ASS1,ASL
Clathrin-mediated Endocytosis Signaling	0.648	PIK3R6,CD2AP,AMPH,ACTA2,ITGB2,PIK3CB,ARPC1B,F2R,RAB7A,PIK3CD,ACTG1,ACTB,PIP5K1C,ARPC1A,SNAP91,PIK3R3,ARPC3,APOD,PIK3R4,CLTC,VEGFD,FGF2,ARPC2,LYZ,EGF,USP9X,CLU,DNM2,CLTB,ITGA5,EPS15,SH3GL3,GAK,ACTR2,TF,PDGFB,ARPC5L,PIK3R1,PPP3CC,ITGB7,ARRB1,AP1B1,RAB5C,DNM1L,Ubb,PIK3CA,HSPA8,PTPN11,ITGB1,ARPC4,SH3BP4,ITGB3,VEGFB,SYNJ1,TSG101,IRS2,RAB4A,CSNK2B,ATM,HIP1R,PPP3CB,PCYOX1,SH3GLB1,MYO6,AP2A2,AP2A1,MDM2,A…
Embryonic Stem Cell Differentiation into Cardiac Lineages	0.643	ISL1,SP4,SOX2,HOXB5,T
Ketogenesis	0.643	ACAT2,ACAT1,HMGCL,HADHA,HADHB
Dolichyl-diphosphooligosaccharide Biosynthesis	0.643	ALG6,DPM2,ALG14,ALG5,ALG8
Cysteine Biosynthesis III (mammalia)	0.642	FTSJ1,PRMT5,EHMT1,PRMT3,MAT2B,COQ5,AHCYL1,CTH,PRMT1,AHCY
HIF1α Signaling	0.638	JUN,PIK3R6,MMP2,MMP9,EGLN3,SLC2A8,PIK3R1,PIK3CB,TP53,CUL2,MAPK15,PIK3CD,NOS1,PIK3CA,PTPN11,MAPK7,CREBBP,ARNT,MAPK11,MMP15,VEGFB,MAPK9,KRAS,NAA10,IRS2,MMP11,PIK3R3,RRAS2,SLC2A3,PIK3R4,MAPK12,ATM,VEGFD,MMP17,SLC2A1,MMP3,NRAS,HIF1A,EGLN2,MAPK1,MDM2,HRAS,MMP14
Role of NANOG in Mammalian Embryonic Stem Cell Pluripotency	0.623	PIK3R6,WNT5A,FZD2,JAK3,TCF7L1,MAP2K1,PIK3R1,FZD7,PIK3CB,TP53,APC,WNT2B,STAT3,PIK3CD,PIK3CA,BMP4,FZD1,PTPN11,FZD3,SOX2,BMP7,KRAS,IRS2,PIK3R3,RRAS2,CTNNB1,PIK3R4,ATM,RAF1,WNT5B,TYK2,DVL1,SOS1,T,IL6ST,FZD9,SMAD9,BMPR2,NRAS,BMP1,SMAD1,MAP2K2,MAPK1,HRAS,SHC1
IL-9 Signaling	0.614	IRS2,PIK3R6,PIK3R3,SOCS3,PIK3R4,ATM,JAK3,BCL3,SOCS2,PIK3R1,PIK3CB,RELA,STAT3,PIK3CD,PIK3CA,PTPN11,STAT5A,STAT5B
Inhibition of Matrix Metalloproteases	0.601	MMP11,MMP2,MMP9,RECK,SDC2,MMP17,TIMP2,A2M,MMP3,ADAM17,THBS2,TIMP3,TIMP1,MMP15,MMP14
eNOS Signaling	0.596	ITPR2,LPAR1,PIK3R6,Hspa1b,PRKAR2B,PRKAG2,PIK3CB,GNAQ,PIK3CD,ADCY3,FLT1,PRKCB,STUB1,ITPR1,CCNA1,PIK3R3,SLC7A1,KDR,PIK3R4,VEGFD,PRKCD,Calm1 (includes others),DNM2,PRKAG1,PRKAB1,CHRNB1,PIK3R1,AQP1,HSPA14,ADCY10,PIK3CA,HSPA8,AQP5,PTPN11,CHRNB2,ADCY2,PRKCI,VEGFB,PRKCZ,IRS2,FLT4,LPAR2,ADCY5,ATM,CAMK4,PLCG2,HSPA9,HSPA4,CAV1,GNAS,ITPR3,CNGA3,HSPA5,PRKAA2,PLCG1,PRKD1,CHRNA4,CCNA2,PRKACA,CASP8,ADCY9
γ-glutamyl Cycle	0.587	CHAC1,GCLC,OPLAH,GGCT,ANPEP,GSS
IL-7 Signaling Pathway	0.586	JUN,PIK3R6,JAK3,FOXO4,PIK3R1,PIK3CB,CCND3,PIK3CD,PIK3CA,PTPN11,STAT5A,IGHM,MAPK11,FOXO1,IRS2,PIK3R3,PIK3R4,MAPK12,ATM,CDC25A,SLC2A1,NFATC1,PTK2,SOS1,BCL6,MYC,CDKN1B,CCND1,EBF1,MAPK1,BAX,STAT5B,FOXO3,SHC1
Role of JAK1, JAK2 and TYK2 in Interferon Signaling	0.582	IFNGR1,STAT3,STAT2,RAF1,PTPN2,PTPN6,TYK2,IFNAR1,RELA
Methionine Degradation I (to Homocysteine)	0.582	FTSJ1,PRMT5,EHMT1,PRMT3,MAT2B,COQ5,AHCYL1,PRMT1,AHCY
NADH Repair	0.571	NAXD,NAXE
Methylglyoxal Degradation I	0.571	GLO1,HAGH
S-methyl-5-thio-α-D-ribose 1-phosphate Degradation	0.571	ADI1,MRI1
Glutathione Biosynthesis	0.571	GCLC,GSS
Biotin-carboxyl Carrier Protein Assembly	0.571	ACACB,ACACA
1D-myo-inositol Hexakisphosphate Biosynthesis V (from Ins(1,3,4)P3)	0.571	ITPK1,IPMK
4-aminobutyrate Degradation I	0.571	ABAT,SUCLG2
N-acetylglucosamine Degradation I	0.571	AMDHD2,GNPDA1
Role of JAK2 in Hormone-like Cytokine Signaling	0.568	IRS2,SOCS3,HLTF,SOCS2,TYK2,SH2B1,STAT3,SH2B3,PTPN11,STAT5A,PTPN6,STAT5B,SHC1
Osteoarthritis Pathway	0.566	IL1RL1,TGFB1,TNFRSF1A,HTRA1,SPHK1,PRKAG2,GLIS1,FZD1,SMAD3,TGFBR1,SPP1,GLIS2,CTNNB1,Tcf7,SIK3,TCF4,VEGFD,ANXA2,FGF2,ACVRL1,FZD9,GREM1,BMPR2,MMP3,TGFBR2,CREB5,ANKH,SMAD1,SOX9,PRKAG1,ITGA5,MYBBP1A,FOXO3,S1PR2,MMP9,CREB1,ITGA3,PTCH1,FZD2,S1PR3,MTF1,PRKAB1,TCF7L1,FZD7,ITGB1,DCN,CREBBP,FZD3,HDAC4,VEGFB,CASP2,SIRT1,CASP7,CTNNA1,TCF3,CHUK,MTOR,NOTCH1,RBPJ,ANXA5,RELA,SMAD9,P2RX7,ATF4,NAMPT,PTGS2,CEBPB,HIF…
Role of Osteoblasts, Osteoclasts and Chondrocytes in Rheumatoid Arthritis	0.563	IL1RL1,LRP5,PIK3R6,CTSK,NFATC2,TGFB1,DKK3,TNFRSF1A,DKK2,DKKL1,SFRP1,NFKBIE,NFKBIA,PIK3CB,Naip1 (includes others),WNT2B,FOS,PIK3CD,BMP4,FZD1,WIF1,SPP1,MAPK9,TRAF6,PIK3R3,TNFSF11,CTNNB1,Tcf7,PIK3R4,TCF4,MAPK12,FZD9,BMPR2,MMP3,Calm1 (includes others),GSN,PTK2B,SMAD1,MAP2K6,ITGA5,IKBKE,JUN,MAP2K7,WNT5A,ITGA3,FZD2,TCF7L1,PIK3R1,FZD7,PPP3CC,APC,SFRP5,ADAM17,PIK3CA,PTPN11,ITGB1,MAP2K3,ITGB3,NFAT5,FZD3,S…
iCOS-iCOSL Signaling in T Helper Cells	0.562	ITPR2,PIK3R6,NFATC2,HLA-DQA1,CAMK2D,NFKBIE,CD40,PIK3R1,NFKBIA,PIK3CB,PPP3CC,PIK3CD,PIK3CA,HLA-DMA,PTPN11,LCK,HLA-DMB,PLEKHA1,CD80,ITPR1,LAT,NFAT5,ZAP70,NFATC4,IRS2,PIK3R3,CHUK,HLA-DOA,PIK3R4,ATM,PPP3CB,CAMK4,NFATC1,CAMK2A,RELA,Calm1 (includes others),HLA-A,ITPR3,CAMK2G,H2-Eb2,PLCG1,SHC1,IKBKE
Relaxin Signaling	0.558	PIK3R6,GNA11,PRKAR2B,GNG7,GNB1,PRKAG2,NFKBIE,MAP2K1,RAP1A,NFKBIA,PIK3CB,GNAI3,FOS,GNAQ,PIK3CD,ADCY3,PDE6B,PDE12,GNAZ,PIK3R3,PIK3R4,GNB5,GNG12,RAP1B,PRKAG1,JUN,GNAI1,GNB4,PDE4A,MMP9,CREB1,GNA12,PIK3R1,ADCY10,GNAI2,PDE4C,PDE7A,PIK3CA,PTPN11,PDE6D,ADCY2,PRKCZ,GDPD1,IRS2,ADCY5,RACK1,ATM,GUCY2D,RELA,GNAS,GNG5,MAPK1,GNG2,PRKACA,PDE9A,ADCY9
Antioxidant Action of Vitamin C	0.557	GSTO2,NXN,PLA2G1B,SLC2A8,PLA2G6,SLC23A2,NFKBIE,NFKBIA,GSTO1,STAT5A,MAPK11,PNPLA8,PLB1,PAFAH1B3,TXNRD2,PLA2G4A,PLCL1,NOTUM,MAPK9,PLCD1,GLRX,CHUK,SLC2A3,TXN,MAPK12,PLCB4,TXNRD1,SLC2A1,HMOX1,RELA,PLCD3,PLCG2,PLCH2,MAPK1,PLCG1,STAT5B,TXNRD3,IKBKE
IL-22 Signaling	0.556	STAT3,SOCS3,MAPK12,STAT5A,IL22RA1,MAPK1,MAPK11,STAT5B,TYK2,MAPK9
CDP-diacylglycerol Biosynthesis I	0.556	AGPAT2,CRLS1,CDS1,ABHD5,AGPAT3,GPAM,GPAT2,MBOAT2,LPCAT2,TAZ
Chondroitin Sulfate Degradation (Metazoa)	0.548	HYAL1,HEXB,GALNS,GM2A,CEMIP,HEXA,MGEA5
Glutaryl-CoA Degradation	0.548	GCDH,PARK7,ACAT2,HSD17B4,ACAT1,HADHA,HADHB
Superpathway of Geranylgeranyldiphosphate Biosynthesis I (via Mevalonate)	0.548	PMVK,MVK,ACAT2,ACAT1,HADHA,MVD,HADHB
Parkinson's Signaling	0.548	PARK7,UCHL1,MAPK12,MAPK1,MAPK11,CYCS,SEPT5
Systemic Lupus Erythematosus Signaling	0.543	SNRPB2,PIK3R6,NFATC2,CD72,LSM14A,SNRPD1,HNRNPC,PIK3CB,PRPF19,PRPF39,FOS,PIK3CD,LCK,CD80,IGHM,LAT,PRPF40B,SNRNP48,PIK3R3,PIK3R4,C7,C5,HLA-G,NRAS,TNFRSF13C,LSM11,JUN,IL6R,CD40,PIK3R1,CREM,PIK3CA,PTPN11,SNRPA1,PRPF8,SNRNP35,PTPN6,NFAT5,LSM14B,IL33,NFATC4,KRAS,IRS2,MTOR,RRAS2,ATM,PRPF4,CAMK4,LSM4,NFATC1,SOS1,PLCG2,LSM10,HLA-A,SNU13,CD2BP2,TXNL4A,PRPF4B,MAPK1,SNRPD3,PLCG1,ZCRB1,HNRNPA2B1,HRAS,SNRPB,SF…
Agrin Interactions at Neuromuscular Junction	0.53	JUN,ITGAL,ITGA3,ACTA2,ITGB2,ACTG1,ACTB,ITGB1,ITGB3,MAPK9,LAMA2,KRAS,RRAS2,MAPK12,PAK1,ITGA6,PXN,PTK2,DVL1,NRAS,PAK6,MAPK1,HRAS,ITGA5,UTRN
Oxidative Ethanol Degradation III	0.52	ALDH3A2,ALDH1A2,ACSL1,ACSS1,ALDH7A1,ACSS2,ALDH1B1,ALDH4A1
TNFR2 Signaling	0.516	JUN,FOS,TANK,CHUK,TNFAIP3,MAP3K1,NFKBIE,NFKBIA,Naip1 (includes others),TBK1,RELA,IKBKE
UDP-N-acetyl-D-galactosamine Biosynthesis II	0.513	GALE,PGM3,GNPDA1,HK1,GPI
Amyotrophic Lateral Sclerosis Signaling	0.508	GLUL,PIK3R6,GPX1,CYCS,PIK3R1,PIK3CB,TP53,NEFL,Naip1 (includes others),CCS,RAB5C,GRIA3,PIK3CD,NOS1,PIK3CA,PTPN11,CAT,VEGFB,GRIK3,CAPNS1,CACNA1D,CAPN7,CASP7,CAPN2,IRS2,PIK3R3,PIK3R4,CAPN1,PAK1,ATM,GRINA,VEGFD,SLC1A2,SSR4,CAPN10,CACNA1A,CAPN5,CACNA1C,BAX,BID
Dendritic Cell Maturation	0.507	PIK3R6,HLA-DQA1,TNFRSF1A,COL5A3,NFKBIE,NFKBIA,PIK3CB,IFNAR1,IRF8,PIK3CD,CD80,MAPK11,MAPK9,LTB,TRAF6,PIK3R3,PIK3R4,MAPK12,STAT2,PLCB4,LTBR,COL1A2,LY75,PLCD3,CREB5,IKBKE,CREB1,LEPR,CD40,PIK3R1,ZBTB12,PIK3CA,HLA-DMA,PTPN11,HLA-DMB,CREBBP,PLCL1,NOTUM,IL33,FSCN1,PLCD1,IRS2,CHUK,HLA-DOA,ATM,B2M,RELA,PLCG2,ATF4,HLA-A,TLR3,NGFR,PLCH2,MAPK1,TAB1,H2-Eb2,COL2A1,PLCG1,COL11A2,ICAM1,DDR2
PCP pathway	0.501	JUN,EFNB1,WNT5A,CTHRC1,MAPK12,FZD2,WNT5B,ROR2,DAAM1,FZD7,DVL1,FZD9,RHOA,WNT2B,VANGL1,JUND,PFN1,FZD1,FZD3,PFN2,MAPK9,JUNB,PRICKLE1
Estrogen-Dependent Breast Cancer Signaling	0.499	JUN,PIK3R6,CREB1,HSD17B12,PIK3R1,PIK3CB,FOS,PIK3CD,PIK3CA,PTPN11,STAT5A,CREBBP,HSD17B11,KRAS,IRS2,PIK3R3,RRAS2,PIK3R4,ATM,RELA,IGF1R,NRAS,ATF4,CREB5,CCND1,HSD17B4,MAPK1,STAT5B,HRAS
IL-17A Signaling in Gastric Cells	0.498	JUN,FOS,CXCL10,MAPK12,MAPK1,MAPK11,MAPK9,IL17RC,RELA
Phenylalanine Degradation IV (Mammalian, via Side Chain)	0.481	ALDH3A2,SMOX,SLC27A2,ACSF3,GOT1L1,AASDH
Gαs Signaling	0.479	ADORA2A,ADD1,GNB4,CREB1,PRKAR2B,CNR1,GNG7,GNB1,PRKAG2,Htr5b,MAP2K1,RAP1A,RAPGEF3,ADCY10,ADCY3,ADCY2,CREBBP,PTGIR,VIPR2,ADCY5,ADRB3,RACK1,PTGER4,MC1R,ADD3,ATF4,GNAS,GNG5,CREB5,GNB5,CNGA3,MAP2K2,GNG12,MAPK1,GNG2,PRKAG1,PRKACA,ADCY9,HRH2
Proline Biosynthesis II (from Arginine)	0.477	OAT,PYCR1,PADI4
Urea Cycle	0.477	CPS1,ASS1,ASL
Acetyl-CoA Biosynthesis I (Pyruvate Dehydrogenase Complex)	0.477	DLAT,DBT,Pdha2
Glycine Cleavage Complex	0.477	GCSH,GLDC,T
Salvage Pathways of Pyrimidine Deoxyribonucleotides	0.477	CDA,TK1,APOBEC3B
Spliceosomal Cycle	0.468	U2AF2
Methylthiopropionate Biosynthesis	0.468	ADI1
Thio-molybdenum Cofactor Biosynthesis	0.468	MOCOS
Acetyl-CoA Biosynthesis III (from Citrate)	0.468	ACLY
Thiamin Salvage III	0.468	TPK1
Glutamine Biosynthesis I	0.468	GLUL
Anandamide Degradation	0.468	FAAH
Xanthine and Xanthosine Salvage	0.468	PNP
Sorbitol Degradation I	0.468	SORD
L-cysteine Degradation II	0.468	CTH
Asparagine Biosynthesis I	0.468	ASNS
Adenine and Adenosine Salvage VI	0.468	ADK
D-mannose Degradation	0.468	MPI
UDP-N-acetyl-D-galactosamine Biosynthesis I	0.468	GALE
Glutamate Biosynthesis II	0.468	GLUD1
Glutamate Degradation X	0.468	GLUD1
Mitochondrial Dysfunction	0.466	ATP5S,TRAK1,DHODH,NDUFA1,CYCS,COX17,CAT,TXN2,NDUFA9,BACE1,ATP5B,SDHC,MAPK9,Atp5e,APH1B,COX4I1,PARK7,MAPK12,COX15,ACO2,VPS9D1,NDUFAB1,ATP5G1,NDUFA4,SOD2,PRDX5,VDAC2,PSENEN,NDUFA11,AIFM1,LRRK2,ATPAF2,UQCRB,CPT1A,NDUFV3,APH1A,NDUFA13,GPX4,UQCR11,ATP5G2,TXNRD2,PSEN1,UCP2,PINK1,RHOT2,SURF1,SDHA,NDUFV1,Cox6c,NDUFS1,UQCRQ,CYB5A,NDUFA3,ACO1,ATP5J2,CASP8,GPD2
Sonic Hedgehog Signaling	0.465	GLIS2,SUFU,PTCH1,PRKAR2B,DYRK1B,PRKAG2,PRKAG1,PRKACA,STK36,DYRK1A,GLIS1
Sperm Motility	0.461	ITPR2,TWF1,PDE4A,PRKAR2B,PRKG2,PLA2G1B,PRKAG2,PLA2G6,ADCY10,SLC12A2,ZP3,PDE4C,PRKCB,ITPR1,SLC9A5,PNPLA8,PRKCI,PLB1,PAFAH1B3,CATSPER2,PRKCZ,PLA2G4A,PLCL1,NOTUM,PLCD1,MAP3K11,PLCB4,CAMK4,PTK2,PLCD3,PLCG2,PRKCD,Calm1 (includes others),GNAS,ITPR3,PTK2B,CNGA3,CACNA1G,PLCH2,PLCG1,PRKD1,PRKAG1,PRKACA
Dermatan Sulfate Degradation (Metazoa)	0.457	HYAL1,HEXB,GM2A,CEMIP,HEXA,MGEA5,FGFRL1
Ethanol Degradation II	0.452	ALDH3A2,ALDH1A2,RDH14,DHRS9,ACSL1,ACSS1,ALDH7A1,ACSS2,PECR,AKR1A1,ALDH1B1,ALDH4A1
Interferon Signaling	0.452	IFNGR1,ISG15,IFITM2,STAT2,PTPN2,BAX,IFITM3,TAP1,TYK2,IFNAR1,RELA,PSMB8
Role of IL-17A in Arthritis	0.45	IRS2,PIK3R6,PIK3R3,PIK3R4,MAPK12,ATM,NFKBIE,MAP2K1,PIK3R1,NFKBIA,PIK3CB,RELA,PIK3CD,PIK3CA,PTPN11,PTGS2,MAP2K2,RPS6KA1,MAPK1,MAP2K3,MAPK11,MAP2K6,MAPK9,IL17RC
FGF Signaling	0.439	PIK3R6,CREB1,MAP2K1,PIK3R1,PIK3CB,FGFRL1,RPS6KA5,STAT3,PIK3CD,PIK3CA,PTPN11,CREBBP,ITPR1,MAP2K3,MAPK11,PTPN6,IRS2,PIK3R3,MAP3K5,PIK3R4,MAPK12,ATM,RAF1,FGF2,SOS1,ATF4,CREB5,MAP3K1,MAPK1,PLCG1,MAP2K6,HRAS,FGF9
Prostanoid Biosynthesis	0.435	PTGS2,PTGES,PTGS1,PTGIS
GDP-glucose Biosynthesis	0.435	PGM1,PGM2L1,PGM3,HK1
TR/RXR Activation	0.435	PFKP,PIK3R6,ATP2A1,FASN,BCL3,RXRG,PIK3R1,PIK3CB,SYT2,SLC16A3,PIK3CD,PIK3CA,PTPN11,SYT12,RXRA,NCOR1,UCP2,IRS2,PIK3R3,MTOR,COL6A3,DIO3,PIK3R4,ATM,MED1,CAMK4,SLC2A1,STRBP,HIF1A,ME1,MDM2,TRH,ACACA,NCOA2
IL-17A Signaling in Airway Cells	0.433	PIK3R6,JAK3,NFKBIE,MAP2K1,PIK3R1,NFKBIA,PIK3CB,STAT3,PIK3CD,PIK3CA,PTPN11,MAPK11,MAPK9,TRAF6,IRS2,PIK3R3,CHUK,TRAF3IP2,PIK3R4,MAPK12,ATM,TYK2,RELA,MAP2K2,MAPK1,IL17RC,IKBKE
Angiopoietin Signaling	0.428	PIK3R6,NFKBIE,PIK3R1,NFKBIA,PIK3CB,PIK3CD,PIK3CA,PTPN11,STAT5A,FOXO1,KRAS,IRS2,PIK3R3,CHUK,RRAS2,PIK3R4,PAK1,ATM,ELP1,PTK2,SOS1,GRB7,RELA,NRAS,PAK6,STAT5B,HRAS,IKBKE
Ethanol Degradation IV	0.425	ALDH3A2,ALDH1A2,ACSL1,ACSS1,CAT,ALDH7A1,ACSS2,ALDH1B1,ALDH4A1
Induction of Apoptosis by HIV1	0.421	MAP2K7,MAP3K5,CHUK,BBC3,TNFRSF1A,MAPK12,DFFA,ELP1,CYCS,NFKBIE,NFKBIA,TP53,Naip1 (includes others),RELA,CXCR4,NGFR,SLC25A4,BAX,BID,CASP8,MAPK9,IKBKE
Phosphatidylglycerol Biosynthesis II (Non-plastidic)	0.413	AGPAT2,CRLS1,CDS1,ABHD5,AGPAT3,GPAM,GPAT2,MBOAT2,LPCAT2,TAZ
IL-10 Signaling	0.41	JUN,IL1RL1,MAP4K4,CHUK,SOCS3,MAPK12,BLVRB,NFKBIE,NFKBIA,TYK2,HMOX1,RELA,BLVRA,FOS,STAT3,MAPK1,TAB1,IL4R,MAP2K3,MAPK11,MAP2K6,IL33,IKBKE,TRAF6
Lymphotoxin β Receptor Signaling	0.41	IRS2,PIK3R6,PIK3R3,CHUK,PIK3R4,ATM,LTBR,ELP1,CYCS,PIK3R1,NFKBIA,PIK3CB,TRAF3,VCAM1,RELA,PIK3CD,PIK3CA,PTPN11,MAPK1,CREBBP,TRAF4,LTB,IKBKE,TRAF6
Fc Epsilon RI Signaling	0.408	MAP2K7,PIK3R6,PLA2G1B,INPPL1,PLA2G6,MAP2K1,PIK3R1,PIK3CB,PIK3CD,INPP5B,PIK3CA,PTPN11,PRKCB,MAP2K3,MAPK11,LAT,PRKCI,PRKCZ,PLA2G4A,SYNJ1,MAPK9,KRAS,IRS2,PIK3R3,RRAS2,INPP5F,PIK3R4,MAPK12,ATM,RAF1,SOS1,PLCG2,VAV2,NRAS,PRKCD,MAP2K2,MAPK1,PLCG1,PRKD1,MAP2K6,HRAS
Gαi Signaling	0.405	GNAI1,LPAR1,GNB4,PRKAR2B,S1PR3,GABBR1,CNR1,GNG7,GNB1,PRKAG2,RAP1A,GNAI3,ADCY10,RALB,STAT3,GNAI2,ADCY3,GRM4,ADCY2,KRAS,RRAS2,ADCY5,RACK1,RAF1,RAP1GAP,RGS12,SOS1,NRAS,CAV1,GNAS,GNG5,GNB5,GNG12,MAPK1,GNG2,RGS10,PRKAG1,PRKACA,HRAS,SHC1,OPRD1,ADCY9
Toll-like Receptor Signaling	0.401	JUN,EIF2AK2,IL1RL1,TICAM1,NFKBIA,FOS,Ubb,MAP2K3,MAPK11,IRAK2,TRAF4,ECSIT,IL33,TRAF6,SIGIRR,MAP4K4,CHUK,MAPK12,IRAK4,RELA,TNFAIP3,TLR3,MAP3K1,MAPK1,TAB1,MAP2K6
Hypoxia Signaling in the Cardiovascular System	0.396	JUN,UBE2S,CREB1,NQO1,NFKBIE,NFKBIA,TP53,UBE2E2,HIF1AN,CSNK1D,CDC34,UBE2Z,CREBBP,ARNT,UBE2T,UBE2R2,ATM,UBE2W,UBE2G1,UBE2B,ATF4,UBE2L6,CREB5,HIF1A,BIRC6,MDM2,UBE2Q1
TWEAK Signaling	0.387	CHUK,CYCS,NFKBIE,TNFRSF25,NFKBIA,TRAF3,Naip1 (includes others),RELA,TNFRSF12A,BID,CASP8,CASP7,IKBKE
Valine Degradation I	0.38	BCAT1,BCKDHA,HIBADH,DBT,HADHA,ABAT,HADHB
Arsenate Detoxification I (Glutaredoxin)	0.377	GSTO1,PNP
2-ketoglutarate Dehydrogenase Complex	0.377	DLST,DHTKD1
Branched-chain α-keto acid Dehydrogenase Complex	0.377	BCKDHA,DBT
Glutathione Redox Reactions II	0.377	GLRX,TXNDC12
Proline Biosynthesis I	0.377	PYCR1,ALDH18A1
Glycerol-3-phosphate Shuttle	0.377	GPD1,GPD2
Arginine Degradation I (Arginase Pathway)	0.377	OAT,ALDH4A1
NAD Biosynthesis III	0.377	NMNAT2,NAMPT
Phenylalanine Degradation I (Aerobic)	0.377	PCBD2,QDPR
Th1 Pathway	0.375	PIK3R6,NFATC2,SOCS3,HLA-DQA1,JAK3,IL6R,ITGB2,CD40,PIK3R1,PIK3CB,IFNAR1,CD274,APH1A,DLL4,IFNGR1,STAT3,PIK3CD,PIK3CA,HLA-DMA,PTPN11,HLA-DMB,CD80,NFIL3,PSEN1,NFATC4,APH1B,IRS2,PIK3R3,NOTCH1,HLA-DOA,TNFSF11,PIK3R4,ATM,NFATC1,TYK2,HLA-A,PSENEN,RUNX3,H2-Eb2,ICAM1,MAP2K6,NOTCH3,IL12RB1
Basal Cell Carcinoma Signaling	0.369	WNT5A,PTCH1,FZD2,TCF7L1,FZD7,TP53,APC,GLIS1,WNT2B,KIF7,BMP4,FZD1,FZD3,STK36,BMP7,GLIS2,TCF3,CTNNB1,Tcf7,TCF4,WNT5B,DVL1,FZD9,SUFU,BMP1
Role of JAK1 and JAK3 in γc Cytokine Signaling	0.369	PIK3R6,SOCS3,JAK3,PIK3R1,PIK3CB,STAT3,PIK3CD,PIK3CA,PTPN11,STAT5A,CRLF2,KRAS,IRS2,PIK3R3,RRAS2,PIK3R4,ATM,NRAS,PTK2B,STAT6,MAPK1,IL4R,STAT5B,HRAS,SHC1
Glutathione-mediated Detoxification	0.362	GSTO2,GSTO1,GSTZ1,GSTT2/GSTT2B,GSTM5,GSTM3,GSTM4,ANPEP,MGST1
B Cell Development	0.355	SPN,HLA-A,HLA-DOA,HLA-DQA1,HLA-DMA,HLA-DMB,CD80,IGHM,H2-Eb2,CD40
Superpathway of Cholesterol Biosynthesis	0.355	PMVK,DHCR24,MVK,ACAT2,ACAT1,HADHA,SC5D,MSMO1,MVD,HADHB
Glutamate Receptor Signaling	0.352	SLC17A7,GLUL,PICK1,GRINA,GNG7,GNB1,SLC1A4,SLC1A2,CAMK4,SLC38A1,HOMER1,GRIA3,Calm1 (includes others),DLG4,GNG5,GRM4,SLC1A1,HOMER2,GNG2,GRIK3
Superpathway of Serine and Glycine Biosynthesis I	0.351	PSPH,UBAC2,SHMT2
Phosphatidylcholine Biosynthesis I	0.351	PHKA1,CEPT1,CHKA
GABA Receptor Signaling	0.348	GABBR1,CACNB4,CACNA1B,ABAT,CACNA1I,ADCY10,KCNH2,AP1B1,KCNQ2,Ubb,CACNB1,ADCY3,CACNA2D3,ADCY2,SLC6A1,CACNA1D,GPHN,CACNG8,ADCY5,GABARAP,NSF,CACNA1A,CACNG7,GNAS,CACNG5,AP2A2,CACNA2D1,CACNA1G,CACNA1C,AP2A1,CACNB3,ADCY9
Glucose and Glucose-1-phosphate Degradation	0.337	PGM1,PGM2L1,PGM3,HK1
NAD Phosphorylation and Dephosphorylation	0.337	ACP2,ACP1,NADK,NADK2
NAD biosynthesis II (from tryptophan)	0.328	ABL1,NMNAT2,AFMID,QPRT,NADSYN1
γ-linolenate Biosynthesis II (Animals)	0.321	ACSL1,SLC27A2,CYB5A,ACSL5,FADS1,FADS2
Ubiquinol-10 Biosynthesis (Eukaryotic)	0.316	BCKDHA,COQ3,MICAL1,COQ2,ECHDC1,CYP26A1,MICAL3
IL-15 Production	0.308	TWF1,MAP3K11,PTK2B,JAK3,PRKCI,PRKCZ,TYK2,PTK2,RELA
Role of MAPK Signaling in the Pathogenesis of Influenza	0.307	KRAS,MAP2K7,MAP3K5,RRAS2,CXCL10,MAPK12,RAF1,PLA2G1B,PLA2G6,MAP2K1,NRAS,PTGS2,MAP2K2,MAPK1,MAP2K3,MAPK11,BAX,PNPLA8,PLB1,PAFAH1B3,MAP2K6,HRAS,PLA2G4A,MAPK9
EIF2 Signaling	0.306	CDK11A,EIF2AK2,RPL7A,PIK3R6,RPL13A,TRIB3,ACTA2,MAP2K1,PIK3CB,ATF3,RPS19,PIK3CD,ACTB,FAU,AGO2,ATF5,RPL14,RPL39,PIK3R3,PIK3R4,RAF1,PABPC1,INSR,AGO4,IGF1R,EIF1AY,NRAS,MYC,EIF2AK4,CCND1,PPP1CB,EIF3F,EIF2S1,RPS27L,Ppp1cc,EIF3M,RPS10,EIF4A2,PIK3R1,EIF3B,EIF3I,RPS20,RPL9,EIF2S2,EIF2AK1,RPL38,PIK3CA,PTPN11,DDIT3,EIF2B2,RPL18A,EIF4G1,KRAS,IRS2,RRAS2,ATM,RPL7L1,SOS1,RPSA,EIF3D,EIF2S3,ATF4,HSPA5,MAP2K2,MAPK…
VDR/RXR Activation	0.301	IL1RL1,LRP5,HR,RXRG,WT1,KLF4,CCNC,CDKN1A,PRKCB,RXRA,NCOR1,PRKCI,SPP1,PRKCZ,FOXO1,TNFSF11,CXCL10,MED1,IGFBP5,CEBPA,PRKCD,THBD,CDKN1B,CEBPB,VDR,PRKD1,NCOA2
IL-12 Signaling and Production in Macrophages	0.3	JUN,PIK3R6,TGFB1,CD40,MAP2K1,PIK3R1,PIK3CB,FOS,IFNGR1,RAB7A,IRF8,PIK3CD,PIK3CA,PTPN11,PRKCB,RXRA,MAPK11,PRKCI,PRKCZ,ZNF668,MAPK9,TRAF6,REL,IRS2,PIK3R3,CHUK,APOD,PIK3R4,MAPK12,ATM,PCYOX1,JMJD6,RELA,LYZ,PRKCD,CLU,CEBPB,STAT6,MAP2K2,MAPK1,PRKD1,APOE,IKBKE,IL12RB1
Isoleucine Degradation I	0.262	BCAT1,ACAT2,ACAT1,HADHA,HADHB
Assembly of RNA Polymerase I Complex	0.262	POLR1B,TAF1C,TAF1B,POLR1C
Tryptophan Degradation X (Mammalian, via Tryptamine)	0.261	ALDH3A2,ALDH1A2,RDH14,SMOX,ALDH7A1,AKR1A1,ALDH1B1,ALDH4A1
Glycolysis I	0.261	PFKP,ENO3,PGAM1,ENO2,PGK1,PKM,GPI,PFKL
Sphingosine and Sphingosine-1-phosphate Metabolism	0.26	ASAH1,ACER2,SGPP2
Superoxide Radicals Degradation	0.26	SOD2,CAT,NQO1
Fatty Acid β-oxidation I	0.259	ACSL1,SLC27A2,ACSL5,HSD17B4,HADHA,Acaa1b,ACAA1,ECI2,IVD,HADHB,ACADM
Creatine-phosphate Biosynthesis	0.257	MAP4K4,CKB
Serine Biosynthesis	0.257	PSPH,UBAC2
Tetrapyrrole Biosynthesis II	0.257	UROS,HMBS
CMP-N-acetylneuraminate Biosynthesis I (Eukaryotes)	0.257	CMAS,NAGK
Lysine Degradation II	0.257	ALDH7A1,AASDH
Myo-inositol Biosynthesis	0.257	ISYNA1,INPP5F
Glycogen Biosynthesis II (from UDP-D-Glucose)	0.257	GYS1,GYG1
Rapoport-Luebering Glycolytic Shunt	0.257	PGAM1,TIGAR
Galactose Degradation I (Leloir Pathway)	0.257	GALE,GALK1
Glutamate Degradation III (via 4-aminobutyrate)	0.257	ABAT,SUCLG2
Folate Polyglutamylation	0.257	MTHFD1,SHMT2
Stearate Biosynthesis I (Animals)	0.257	ELOVL1,SRD5A3,PPT1,ELOVL2,FASN,THEM4,ACOT9,PORCN,ZADH2,ACSL1,SLC27A2,DHCR24,ACSL5,DBT,ACOT8
Asparagine Degradation I	0.248	ASPG
Dolichol and Dolichyl Phosphate Biosynthesis	0.248	DOLK
β-alanine Degradation I	0.248	ABAT
Guanine and Guanosine Salvage I	0.248	PNP
Choline Degradation I	0.248	ALDH7A1
Alanine Degradation III	0.248	GPT
Taurine Biosynthesis	0.248	CSAD
Alanine Biosynthesis II	0.248	GPT
Sulfate Activation for Sulfonation	0.248	PAPSS1
Cysteine Biosynthesis/Homocysteine Degradation	0.248	CTH
Threonine Degradation II	0.248	GCAT
GDP-L-fucose Biosynthesis I (from GDP-D-mannose)	0.248	TSTA3
Putrescine Biosynthesis III	0.248	ODC1
Formaldehyde Oxidation II (Glutathione-dependent)	0.248	ESD
Glycine Biosynthesis I	0.248	SHMT2
Glutamine Degradation I	0.248	GLS2
IPA Top Tox Lists
Ingenuity Toxicity Lists	-log(p-value)	Molecules
Cell Cycle: G1/S Checkpoint Regulation	8.14	TGFB1,HDAC10,RBL2,HDAC8,E2F1,CDKN2A,MAX,TP53,GNL3,CCND3,E2F8,SUV39H1,CDC34,CCNE1,SKP2,SMAD3,CDKN2D,CDKN1A,SKP1,ATR,SIN3A,RBL1,HDAC4,CDK6,FOXO1,HDAC1,HDAC5,E2F5,CCNE2,HDAC2,CDK4,CCND2,ATM,CDC25A,BTRC,ABL1,MYC,HDAC6,CDKN1B,CCND1,CDKN2B,MDM2,PAK1IP1,RB1,TFDP1
Cell Cycle: G2/M DNA Damage Checkpoint Regulation	4.35	KAT2B,TRIP12,CDKN2A,CCNB2,TP53,CDC25C,BORA,TOP2B,PKMYT1,CDC34,SKP2,CDKN1A,SKP1,ATR,CKS2,PRKCZ,PRKDC,YWHAB,MDM4,TOP2A,BRCA1,SFN,YWHAG,CDK7,ATM,BTRC,WEE1,ABL1,RPS6KA1,MDM2,YWHAZ,CDC25B
Renal Necrosis/Cell Death	3.76	TNFRSF1A,TICAM1,CTGF,SPHK1,ILK,FOS,GNAQ,AMER1,PRKCB,ITPR1,PSIP1,SPP1,ABCC3,GLIS2,EEF1A1,NF2,TNFSF11,CTNNB1,DAPK1,TCF4,EXO5,ATG7,PTK2,BECN1,IGF1R,SOD2,BCL6,GSN,CLU,MAP3K1,BAX,BID,APRT,IL17RD,PTCH1,SIRT4,PEA15,MAN2A1,HTT,DCN,SIRT1,TMEFF2,RPS6KB2,MAP3K5,DLST,PLAT,UNC5A,DAP3,PARP1,RASD2,PTGS2,CSF1,SLC47A1,ERN1,AMOTL1,STK26,GRB10,Mt1,PLAU,Cdc42,KCNB1,Mt2,PRKAG2,THBS1,RALB,SLK,STAT3,PPP1R10,CAT,STUB1,C…
TGF-β Signaling	3.3	JUN,TGFB1,SMURF2,MAP2K1,FOS,INHBA,GSC,BMP4,SMAD3,CREBBP,MAP2K3,MAPK11,TGFBR1,SMURF1,HDAC1,BMP7,MAPK9,TRAF6,KRAS,RRAS2,MAPK12,RAF1,MAP4K1,SOS1,ZFYVE9,SMAD9,ACVR1B,SKI,BMPR2,NRAS,TGFBR2,SMAD1,MAP2K2,ZNF423,RUNX3,MAPK1,TAB1,VDR,SERPINE1,TFE3,MAP2K6,HRAS,ACVR1,INHBB,ACVR2B
Liver Proliferation	3.21	TNFRSF1A,CNR1,CTGF,FOS,INHBA,CXCR4,JUND,BMP4,KITLG,FGL1,ARNT,SPP1,MAPK9,RPS6KB1,LTB,CTNNB1,IFT88,C5,TIMP2,CITED2,IGF1R,Calm1 (includes others),BIRC6,IL4R,TNFRSF12A,BID,JUN,TF,RARA,SULF2,SOCS3,LGALS1,IL6R,E2F1,SLC20A1,LEPR,TP53,DLC1,ITGB1,CCNE1,NCOR1,SERPINH1,BMP7,SIRT1,SLC39A14,NCOA5,CEBPA,IGF2,PTGS2,CEBPB,XBP1,MGAT3,HRAS,MMP14,Mt1,ITGAV,TGFB1,Mt2,THBS1,NFKBIA,TRIM24,IFNGR1,DICER1,SKP2,SMAD3,FLT1…
PPARα/RXRα Activation	3.16	ACADL,IL1RL1,GNA11,TGFB1,PRKAR2B,GPD1,PRKAG2,NFKBIE,MAP2K1,NFKBIA,GNAQ,ADCY3,SMAD3,PRKCB,RXRA,ADIPOR2,TGFBR1,TRAF6,REL,PLCB4,MED1,RAF1,INSR,CLOCK,PLCD3,HELZ2,ACVR1B,BMPR2,NRAS,TGFBR2,MED12,PRKAG1,STAT5B,MAP2K6,ACVR1,IKBKE,JUN,MAP2K7,FASN,BCL3,PRKAB1,NR2C2,ADCY10,ACOX1,ADCY2,CREBBP,MAP2K3,NCOR1,CKAP5,PLCL1,NOTUM,CHD5,KRAS,PLCD1,MAP4K4,AIP,CHUK,RRAS2,ADCY5,TGFBR3,ABCA1,MED24,ACAA1,SOS1,RELA,PLCG2,G…
p53 Signaling	2.78	KAT2B,PIK3R6,CCNG1,CDKN2A,GADD45B,THBS1,PIK3CB,CSNK1D,DRAM1,PIK3CD,ATR,HDAC1,TIGAR,MDM4,PIK3R3,CCND2,CTNNB1,PIK3R4,MED1,CCND1,BAX,JUN,BBC3,SERPINE2,E2F1,FASN,PIK3R1,WT1,TP53,PCNA,GNL3,TOPBP1,PIK3CA,PTPN11,TP53BP2,CDKN1A,PLAGL1,PRKDC,SIRT1,BRCA1,SFN,CDK4,IRS2,ATM,PERP,TNFRSF10A,ADGRB1,HIF1A,MDM2,SCO2,COQ8A,RB1
Increases Renal Proliferation	2.76	STK26,Mt1,TGFB1,PLAU,ZMIZ2,Mt2,CHKA,TTLL4,GRN,STAT3,PIK3CD,SLC30A1,SKP2,GPAT2,TAZ,NINL,MAPK9,SLC36A1,CSNK1E,CTNNB1,CXCL10,C5,RNF144B,NDUFAB1,ZBTB5,EGF,CDCP1,CAV2,SLC36A4,ITGA5,PKP3,ABCC5,JUN,GAK,HSPD1,E2F1,PDGFB,FGFRL1,BAIAP2L1,LARP1,POLG,ITGB1,CDKN1A,BICC1,Tpm2,PTGES,ELMO1,CNKSR1,TMEFF2,MTOR,CSTF2,MED28,PLAUR,CAMK4,IGF2,P2RX7,PTP4A1,PTGS2,CEBPB,CSF1,PEMT,NOP58,TFDP1,HRAS,PTP4A3,MMP14
Recovery from Ischemic Acute Renal Failure (Rat)	2.71	MGP,COL4A1,C4A/C4B,CRYAB,CCND1,RBP1,LGALS3,TIMP1,S100A4,SPP1
RAR Activation	2.57	KAT2B,RPL7A,DHRS9,TGFB1,PRKAR2B,RXRG,PRKAG2,SMARCA4,CRABP2,MAP2K1,TRIM24,PIK3CB,FOS,PIK3CD,RDH14,PNRC1,DPF1,ADCY3,ACTB,SMAD3,PRKCB,RXRA,MAPK11,MAPK9,CYP26A1,REL,PIK3R3,SMARCD1,MAPK12,MED1,RBP1,HLTF,SMARCC2,PRMT1,CITED2,PRKCD,BRD7,SMAD1,MAP3K1,RARG,PRKAG1,STAT5B,ARID1A,GTF2H1,JUN,SORBS3,GTF2H3,RARA,PBRM1,ZBTB16,PIK3R1,CRABP1,GTF2H4,ADCY10,TAF4,ALDH1A2,DUSP1,PIK3CA,STAT5A,ADCY2,CREBBP,PHF10,NCOR1,P…
Liver Necrosis/Cell Death	2.52	KRT8,LAPTM4B,TNFRSF1A,ATP2A1,HADHA,ITGB2,SPHK1,CD274,ABL2,FOS,INHBA,JUND,ATR,ARNT,MAPK9,LTBR,SOD2,GSN,STAT6,ADAR,BAX,BID,CTH,JUN,MMP9,SOCS3,IL6R,E2F1,SLC20A1,TP53,TBK1,IER3,DDIT3,SERPINH1,Pzp,SIRT1,NCOA5,CHUK,BMF,TMBIM6,IRF5,RIPK3,USP2,PTGS2,CEBPB,MAML1,XBP1,NR2C1,PRKD1,APOE,TAF10,Meg3,HRAS,Mt1,ITGAV,TGFB1,Mt2,GADD45B,MAP2K1,NFKBIA,FAAH,IFNGR1,STAT3,IRF8,DICER1,CAT,SMAD3,RXRA,DUSP4,REL,UGCG,FLNA,…
Mechanism of Gene Regulation by Peroxisome Proliferators via PPARα	2.01	JUN,TNFRSF1A,PRKAR2B,PDGFB,PIK3R1,MAP2K1,NFKBIA,FOS,DUSP1,PIK3CA,ACOX1,STAT5A,PRKCB,RXRA,CREBBP,NCOR1,NRIP1,SRA1,TRAF6,KRAS,AIP,CHUK,PDGFRA,MED1,RAF1,INSR,SOS1,CITED2,RELA,NRAS,MYC,PTGS2,DUT,HSD17B4,MAP2K2,MAPK1,TAB1,ME1,STAT5B,RB1,HRAS,SHC1,IKBKE
Acute Renal Failure Panel (Rat)	1.94	JUN,Mt1,ACTA2,SPHK1,AQP1,VCAM1,ATF3,FOS,A2M,Tpm4,SLC30A1,CD68,CDKN1A,TAGLN,SFN,ANXA3,ANXA2,IGFBP5,EGR1,HMOX1,CD44,ANXA1,EGF,MYC,MYO5A,CLU,LGALS3,TNFRSF12A,FOSL1
Cardiac Hypertrophy	1.83	IL1RL1,PRMT5,MMP2,CTGF,HADHA,SMARCA4,DYRK1A,ATF3,INHBA,NPHP3,F2R,GNAQ,BMP4,UTS2R,PRKCB,S100A10,TIAM1,MYL9,PTK2,TIMP2,FBXO32,P2RX4,CTSC,PBX2,JUN,TWF1,MMP9,IL6R,MTPN,CREM,DUSP1,IER3,PTPN11,ECE1,MAPK7,MAP2K3,TNNI3,PTGES,VEGFB,NT5E,SIRT1,SIX1,ADK,HDAC2,MAP3K5,S100A6,PLAT,PARP1,DUSP5,PTGS2,PIM1,MDM2,APOE,SLC6A4,HRAS,Ccl2,ADORA2A,NFATC2,TGFB1,PLAU,ABCC8,PRKAG2,MAP2K1,NFKBIA,MBNL2,PHC1,CMKLR1,STAT3,SCN5…
Cardiac Necrosis/Cell Death	1.78	TERF2,MMP2,GNB1,HADHA,SPHK1,SMARCA4,ZYX,DIP2A,INHBA,CXCR4,GNAQ,MFN2,JUND,TBX20,PRKCB,SPP1,CTNNB1,APOD,NECTIN2,RTN4,TIMP2,BECN1,CALR,SOD2,PRKCD,GSN,PTK2B,FBXO32,MAP3K1,AIFM1,BNIP3,CYR61,SOCS3,E2F1,FASN,LEPR,MTPN,TP53,CREM,CAMK2N2,CALCRL,PTPN11,ABCB8,MAP2K3,VEGFB,SIRT1,SIRT7,HDAC2,MAP3K5,ADCY5,PLAT,STAR,IRAK4,PARP1,THBD,PIM1,MDM2,TFDP1,FOSL1,HK1,IQGAP1,SERPINF1,MAP2K1,STAT3,PPP1R10,DICER1,CAT,MAPK1…
Oxidative Stress	1.77	JUN,GPX1,NQO1,PRDX1,TP53,VCAM1,PRDX6,FOS,STAT3,GPX4,DUSP1,CAT,GPX2,TXNRD2,BRCA1,GCLC,GSTM3,MGST1,GSS,RELA,SOD2,GPX3,PRDX5,ME1,ICAM1,NFE2L2
Hepatic Fibrosis	1.75	IGFBP4,TGFB1,MMP2,MMP9,ACTA2,PDGFB,THBS1,CD40,A2M,RPGRIP1L,TMEM67,SMAD3,ECE1,DCN,TNC,CC2D2A,SPP1,ECE2,IL33,LTBP2,LTBP4,FBN1,COL4A1,COL6A3,IFT88,COL1A2,IGFBP5,FGF2,COL5A1,SPARC,LTBP3,EGF,TGFBR2,IGFBP7,THBS2,CSF1,TIMP3,COL4A2,LGALS3,TIMP1,SYVN1,ICAM1,LUM,BGN,MMP14
NRF2-mediated Oxidative Stress Response	1.49	SQSTM1,GSTO2,FTL,PIK3R6,ABCC4,DNAJC13,DNAJC5,ACTA2,MAP2K1,PRDX1,PIK3CB,DNAJB2,FOS,GSTO1,PIK3CD,JUND,ACTG1,ACTB,CAT,PRKCB,CYP2S1,GPX2,MAPK9,GSTT2/GSTT2B,PIK3R3,PIK3R4,RAF1,HSPB8,GSTM3,MGST1,DNAJC14,DNAJB5,MAFF,SOD2,DNAJC3,NRAS,PRKCD,DNAJC18,MAP3K1,DNAJB11,EPHX1,DNAJC12,MAP2K6,DNAJC5G,JUNB,JUN,MAP2K7,HACD3,CYP2U1,MAFK,DNAJC1,NQO1,PIK3R1,DNAJC19,PIK3CA,PTPN11,CDC34,GSTM5,MAPK7,MAFG,CREBBP,MAP2K3,PRK…
Increases Liver Steatosis	1.42	Ccl2,CRBN,PRKAR2B,NOCT,CNR1,TICAM1,PRKAB1,PKM,UPP1,CNOT3,NR2C2,HIF1AN,LPIN1,DUSP1,TSC22D3,SCD,MAF1,UTS2R,ARNT,PNRC2,ACOT11,NRIP1,MAP3K5,ID1,MOGAT2,SIK3,ELOVL2,NPC1L1,RBPJ,ABCG1,STK25,HMOX1,CD44,KLF2,ITPRID2,CAV1,ATF4,RPTOR,CRTC3,MFSD2A,APOE,EPAS1,ACOT13
Decreases Respiration of Mitochondria	1.36	Mt1,HTT,TGFB1,ATM,PKM,PNPLA8,MAPK9
Glutathione Depletion - CYP Induction and Reactive Metabolites	1.36	FEN1,TKT,CCNG1,GSTM4,EPHX1,FKBP11,ABCC3
Hypoxia-Inducible Factor Signaling	1.36	JUN,EIF2S1,UBE2S,CREB1,NQO1,PIK3R1,TP53,HIF1AN,CSNK1D,EIF2S2,PIK3CA,FLT1,PRKCB,ARNT,EIF2B2,FLT4,KDR,ATM,PXN,PTK2,UBE2G1,EIF2S3,UBE2B,UBE2L6,HIF1A,ASPH,PLCG1,MDM2,HRAS,SHC1
Aryl Hydrocarbon Receptor Signaling	1.34	GSTO2,POLA1,TGFB1,RBL2,CDKN2A,RXRG,SMARCA4,FOS,NFIC,ALDH3A2,GSTO1,HSPB7,ATR,RXRA,ARNT,RBL1,ALDH1B1,CTSD,REL,CCNE2,CCNA1,GSTT2/GSTT2B,CCND2,ALDH7A1,MED1,GSTM3,ALDH18A1,MGST1,HSPB1,MYC,CDKN1B,CCND1,NFIX,BAX,RARG,JUN,RARA,E2F1,FASN,NQO1,TP53,CCND3,ALDH1A2,GSTM5,CCNE1,CDKN1A,CDK6,NRIP1,CDK4,AIP,ATM,ALDH4A1,RELA,GSTM4,MAPK1,MDM2,CCNA2,RB1,TFDP1,NCOA2,NFE2L2
Decreases Transmembrane Potential of Mitochondria and Mitochondrial Membrane	1.29	TGFB1,BBC3,ATP2A1,CDKN2A,PDK1,PLA2G6,TP53,EBAG9,DNM1L,HTT,CAT,TP53BP2,TNKS2,CLIC4,SIN3A,IGHM,DDIT3,TRIB2,CASP2,GZMM,MAPK9,UCP2,ZMAT3,TCF3,DFFA,AIFM3,FGF2,B2M,CDK9,AATF,RTN4,PYCARD,HSPB1,SOD2,CD47,TNFRSF10A,MYC,PRKCD,PARP1,CCND1,TIMP3,COL4A2,AP2A2,BAX,BNIP3,BID,SHC1,CASP8
Increases Transmembrane Potential of Mitochondria and Mitochondrial Membrane	1.28	LGALS1,MSRB2,ZBTB16,C5,SERPINA3,FGF2,CYCS,CD40,SRXN1,ABL1,SOD2,EGF,HSPA4,GSN,CAT,PIM1,PTPN6,BAX,BCR,ICAM1,ARID1A,CASP7,HERPUD1
Long-term Renal Injury Anti-oxidative Response Panel (Rat)	1.25	SOD2,GCLC,Mt1,CP,GSTM5,CAT,HMOX1,GSS,BLVRA
Increases Cardiac Dilation	1.11	MAP3K5,MMP9,CAMK2D,FASN,MYH6,IRAK4,RHOA,MYH9,F2R,GNAQ,GNAS,JUND,ACSL1,TBX20,CAST,RXRA,FOSL1,CASP8
Renal Glomerulus Panel (Human)	1.01	SYNPO,EHD3,NPHS1,CDKN1A,PTPRO,WT1,PDPN,MYH9
Biogenesis of Mitochondria	0.984	MAN2A1,RAB3A,GNAS,CAV2,HTT,ADRB3,EPAS1,CEBPA,CXADR,P2RX7
Increases Liver Hyperplasia/Hyperproliferation	0.91	Ccl2,JUN,IQGAP1,TGFB1,CENPA,ACSS2,CCNG1,E2F1,TP53,RRM2,STAT3,CXCR4,CCNE1,SKP2,AGO2,ACTN4,POLB,MTDH,MAPK9,SIRT1,LTB,HDAC2,CHUK,CTNNB1,KLF6,LTBR,S100A6,HPN,ODC1,ITGA9,IGF1R,SOD2,EGF,TGFBR2,MYC,PRNP,AKR1B10,CDKN1B,VCAN,CCND1,HSPA5,HIF1A,BUB1,Ly6a (includes others),MGAT3,HRAS,MSH2
Increases Glomerular Injury	0.907	Ccl2,TGFB1,DDR1,FRAT1,CTGF,SMURF2,ILK,TP53,WFDC2,CD274,ATF3,SLK,BMP4,ITGB1,SKP2,SMAD3,FLT1,CDKN1A,PTPN6,P2RY1,MTOR,CTNNB1,FGF2,B2M,SPARC,ABL1,PRKCD,CDKN1B,PTGS2,SDK1,PROKR1,ICAM1,CASP8
Pro-Apoptosis	0.86	DAPK2,BBC3,DAPK1,TNFRSF1A,BMF,DFFA,TRAF3,TP53,ACIN1,TNFRSF10A,DAPK3,BAX,BID,CASP2,FOXO3,CASP8,CASP7
Decreases Permeability Transition of Mitochondria and Mitochondrial Membrane	0.735	KRT8,BTG2,HTT,HSPA5
Persistent Renal Ischemia-Reperfusion Injury (Mouse)	0.727	LOX,MGP,SOCS3,Havcr1,GPNMB,VCAM1,HSPB1,LYZ,CLU,DPYSL3,SOX9,LTBP2,MMP14
Increases Depolarization of Mitochondria and Mitochondrial Membrane	0.725	PEBP1,EIF2AK2,EGF,BTG2,CYR61,PRNP,HTT,TP53
Cardiac Fibrosis	0.699	ACADL,TGFB1,PLAU,DES,SMARCA4,MBNL2,LMNA,ATF3,ACADM,STAT3,DICER1,SMAD3,COQ9,PRKCB,IGHM,MAPK11,SPP1,PTGIR,SGCB,DIO3,HEXIM1,RAF1,HSPB8,NECTIN2,ATP2A2,PTK2,BECN1,VAV2,IGF1R,SOD2,BCL6,THBS2,TEAD1,PPP1CB,SERPINE1,IKBKE,MMP9,CREB1,DSP,BUB1B,GPX1,ACE,CNOT3,RERE,CREM,ACSL1,NOS1,PIK3CA,ITGB1,TNNI3,PNKD,VEGFB,CAPNS1,SIRT7,CTNNA1,MAP3K5,PLAT,EGR1,MYH6,HMOX1,PFKFB1,WRN,IRAK4,RHOA,POSTN,CAV1,GNAS,TNFAIP3,SIRT3…
Renal Safety Biomarker Panel (PSTC)	0.657	CLU,CST3,B2M
Decreases Depolarization of Mitochondria and Mitochondrial Membrane	0.643	PAK1,CSTB,ATP2A2,ABCC1,MAP2K1,DNM1L,SH3GLB1,CAT,PLIN3,CDKN1A,VPS13A,PRKD1,PLA2G4A
Nongenotoxic Hepatocarcinogenicity Biomarker Panel	0.582	BTG2,Mt1,USP2,CDKN1A,ANXA2,SEL1L,TAP1,PSMB9,TRNT1
Genes associated with Chronic Allograft Nephropathy (Human)	0.582	COL4A1,TGFB1,MMP2,MMP9,TNC,TIMP1,THBS1,ICAM1,VCAM1
Increases Permeability Transition of Mitochondria and Mitochondrial Membrane	0.564	COX4I1,CDKN2A,FAM162A,BAX
Glutathione Depletion - Phase II Reactions	0.548	GSTO2,GSTO1,GSTT2/GSTT2B,GSTM5,GSTM3,GSTM4,MGST1
Mitochondrial Dysfunction	0.519	ATP5S,Aph1c,TRAK1,DHODH,NDUFA1,CYCS,COX17,CAT,TXN2,NDUFA9,BACE1,ATP5F1B,SDHC,MAPK9,Atp5e,APH1B,COX4I1,PARK7,MAPK12,COX15,ACO2,VPS9D1,NDUFAB1,ATP5MC1,NDUFA4,SOD2,PRDX5,VDAC2,PSENEN,NDUFA11,AIFM1,LRRK2,ATPAF2,UQCRB,CPT1A,NDUFV3,APH1A,NDUFA13,GPX4,UQCR11,ATP5MC2,TXNRD2,PSEN1,UCP2,PINK1,RHOT2,SURF1,SDHA,NDUFV1,Cox6c,NDUFS1,UQCRQ,CYB5A,NDUFA3,ACO1,ATP5MF,CASP8,GPD2
Primary Glomerulonephritis Biomarker Panel (Human)	0.513	STEAP1,IER3,EGR1,SERPINE1,MAFF
Increases Liver Damage	0.501	Ccl2,ITGAL,PLAU,MMP9,TNFRSF1A,TICAM1,IL6R,FGR,ITGB2,CD40,FAAH,DNM1L,IFNGR1,STAT3,CDKN1A,Gm21596/Hmgb1,SH3BP4,MAP2K3,MRS2,FOXA2,PRKCZ,MAPK9,SIRT1,LTB,AIP,RACK1,MED1,LTBR,DDX58,STK25,EGR1,CD44,IL6ST,CERS2,PI4KA,P2RX7,PYCARD,IGF1R,GCSH,PTGS2,CTSB,XBP1,APOE,SERPINE1,BNIP3,KEAP1,DDR2,CASP8
Increases Heart Failure	0.498	TGFB1,PLAU,MMP9,CAMK2D,DUSP6,MTPN,TRIM63,FOSL1,FOXO1
Genes Upregulated in Response to Proteinuria-induced Oxidative Stress in Renal Proximal Tubule Cells (Human)	0.435	MAPK12,POLD1,LIG1,MGST1
TR/RXR Activation	0.435	PFKP,PIK3R6,ATP2A1,FASN,BCL3,RXRG,PIK3R1,PIK3CB,SYT2,SLC16A3,PIK3CD,PIK3CA,PTPN11,SYT12,RXRA,NCOR1,UCP2,IRS2,PIK3R3,MTOR,COL6A3,DIO3,PIK3R4,ATM,MED1,CAMK4,SLC2A1,STRBP,HIF1A,ME1,MDM2,TRH,ACACA,NCOA2
Protection from Hypoxia-induced Renal Ischemic Injury (Rat)	0.377	SLC2A1,HMOX1
Hepatic Stellate Cell Activation	0.344	EGF,TGFBR2,TGFB1,PDGFRA,TGFBR3,LHX2,PDGFB,TIMP1,TGFBR1,CD40,KLF2,RELA
Renal Ischemic Resistance Panel (Rat)	0.337	FBN1,TUBB6,Muc1,SPP1
Cholesterol Biosynthesis	0.321	PMVK,MVK,ACAT2,ACAT1,SC5D,MVD
Positive Acute Phase Response Proteins	0.304	A2M,SOD2,C4A/C4B,CP,SERPINF2,C5,SERPINA3,SERPINE1,HMOX1,SERPING1
VDR/RXR Activation	0.301	IL1RL1,LRP5,HR,RXRG,WT1,KLF4,CCNC,CDKN1A,PRKCB,RXRA,NCOR1,PRKCI,SPP1,PRKCZ,FOXO1,TNFSF11,CXCL10,MED1,IGFBP5,CEBPA,PRKCD,THBD,CDKN1B,CEBPB,VDR,PRKD1,NCOA2
Hormone Receptor Regulated Cholesterol Metabolism	0.26	ABCA1,ABR,RXRA
Genes Upregulated in Response to Chronic Renal Failure (Rat)	0.257	ABCC4,ABCC3
LPS/IL-1 Mediated Inhibition of RXR Function	0	IL1RL1,GSTO2,ABCC4,FABP3,TNFRSF1A,ALDH3A2,GSTO1,NDST2,ACSL5,CAT,RXRA,CYP2S1,ALDH1B1,ABCC3,MAPK9,TRAF6,CHST3,GSTT2/GSTT2B,SMOX,ALDH7A1,GSTM3,ALDH18A1,MGST1,SLC27A2,MAP3K1,HS3ST1,JUN,MAP2K7,RARA,CYP2U1,CPT1A,HS3ST3A1,ABCB11,ALDH1A2,ACSL1,ACOX1,GSTM5,CHST1,ECSIT,IL33,CHST14,HS3ST3B1,HS2ST1,ABCA1,ABCG1,CHST11,ALDH4A1,NGFR,GSTM4,APOE,NDST4,CYP2R1,CHST15
NF-κB Signaling	0	EIF2AK2,PIK3R6,TNFRSF1A,NFKBIE,NFKBIA,PELI1,PIK3CB,PIK3CD,BMP4,LCK,FLT1,PRKCB,TGFBR1,ZCCHC2,HDAC1,ZAP70,TRAF6,PIK3R3,KDR,TNFSF11,PDGFRA,PIK3R4,RAF1,LTBR,INSR,TRAF3,IGF1R,BMPR2,EGF,NRAS,TGFBR2,MAP3K1,AZI2,MAP2K6,MAP2K7,DDR1,CD40,PIK3R1,TBK1,FGFRL1,PIK3CA,PTPN11,CREBBP,PRKCZ,IL33,SIGIRR,KRAS,TANK,MAP4K4,HDAC2,IRS2,CHUK,FLT4,RRAS2,CSNK2B,TGFBR3,ATM,BTRC,IRAK4,RELA,CARD10,PLCG2,TNFAIP3,TLR3,NGFR,TAB1…
Xenobiotic Metabolism Signaling	0	PPP2R5E,FTL,MAP3K10,PIK3CB,ALDH3A2,PIK3CD,PPP2R5A,ANKRA2,PRKCB,ARNT,CYP2S1,ALDH1B1,ABCC3,MAPK9,MAPK12,CAMK1D,ESD,CITED2,NRAS,PRKCD,CAMK2G,MAP3K1,PPP2R5D,EPHX1,PTPN11,GSTM5,MAPK7,CREBBP,MAP2K3,PRKCI,PRKCZ,NRIP1,AIP,MAP3K5,CAMK4,CHST11,CAMK2A,ALDH4A1,CAMK1,MAP2K2,PRKD1,NDST4,HRAS,CHST15,GSTO2,DHRS9,PIK3R6,MAP2K1,GSTO1,NDST2,CAT,PPP2CB,RXRA,MAPK11,PPP2R1B,REL,HDAC5,CHST3,GSTT2/GSTT2B,PIK3R3,SMOX,PIK…
Cytochrome P450 Panel - Substrate is a Fatty Acid (Human)	0	CYP4F3,PTGIS
Cytochrome P450 Panel - Substrate is a Fatty Acid (Mouse)	0	Cyp4f16/Cyp4f37,CYP4F3
Cytochrome P450 Panel - Substrate is a Fatty Acid (Rat)	0	Cyp4f16/Cyp4f37,CYP4F3
Cytochrome P450 Panel - Substrate is a Sterol (Human)	0	CYP39A1
Cytochrome P450 Panel - Substrate is a Sterol (Mouse)	0	CYP39A1
Cytochrome P450 Panel - Substrate is a Sterol (Rat)	0	CYP39A1
Negative Acute Phase Response Proteins	0	TF
Cytochrome P450 Panel - Substrate is an Eicosanoid (Human)	0	CYP4F3,PTGIS
Cytochrome P450 Panel - Substrate is an Eicosanoid (Mouse)	0	Cyp4f16/Cyp4f37,PTGIS
Cytochrome P450 Panel - Substrate is an Eicosanoid (Rat)	0	Cyp4f16/Cyp4f37
Cytochrome P450 Panel - Substrate is a Vitamin (Human)	0	CYP2R1,CYP26A1
Cytochrome P450 Panel - Substrate is a Vitamin (Mouse)	0	CYP2R1,CYP26A1
Cytochrome P450 Panel - Substrate is a Vitamin (Rat)	0	CYP2R1,CYP26A1
Fatty Acid Metabolism	0	ACADL,DHRS9,ACADS,ACAT2,CPT1A,HADHA,ACAD10,ACADM,ALDH3A2,ECH1,ALDH1A2,ACSL1,ACOX1,ACSL5,Acaa1b,CYP2S1,ALDH1B1,IVD,ACADVL,ALDH7A1,ACAA1,ACAD9,ALDH4A1,HADHB,GCDH,Acad12,SLC27A2,HSD17B4,ACAT1,AKR1A1,ECI2
Anti-Apoptosis	0	BAG3,TNFAIP3,BNIP2,BIRC6,TMX1,BNIP3,BAG2,HDAC1
Hepatic Cholestasis	0	JUN,IL1RL1,TGFB1,RARA,TNFRSF1A,PRKAR2B,SLCO3A1,PRKAG2,NFKBIE,NFKBIA,ADCY10,ABCB11,ADCY3,PPRC1,PRKCB,RXRA,ADCY2,PRKCI,IRAK2,PRKCZ,ABCC3,IL33,MAPK9,TRAF6,REL,SLC4A2,CHUK,ADCY5,MAPK12,INSR,ABCC1,IRAK4,RELA,PRKCD,NGFR,PRKD1,PRKAG1,PRKACA,IL17F,ADCY9,IKBKE
PXR/RXR Activation	0	PCK2,PRKAR2B,CPT1A,INSR,PRKAG2,RELA,ABCB11,ALDH3A2,SCD,RXRA,PRKAG1,PRKACA,ABCC3,FOXO3,FOXO1
CAR/RXR Activation	0	ABCC4,CCND1,RXRA,MDM2,GADD45B,ABCC3
LXR/RXR Activation	0	IL1RL1,TF,MMP9,SERPINF1,TNFRSF1A,FASN,RXRG,C4A/C4B,SCD,SERPINF2,RXRA,NCOR1,IL33,REL,APOD,ABCA1,ABCG1,PCYOX1,RELA,LYZ,TLR3,NGFR,CLU,PTGS2,MLXIPL,APOE,ACACA
FXR/RXR Activation	0	PCK2,SLC4A2,TF,RARA,APOD,SERPINF1,MAPK12,G6PC3,FASN,PCYOX1,ABCB11,C4A/C4B,CLU,MLXIPL,FETUB,SERPINF2,RXRA,CREBBP,APOE,FOXA2,FOXO1,IL33,MTTP,MAPK9
Increases Renal Nephritis	0	IFNGR1,ITGAL,TGFB1,TRAF3IP2,TNFRSF1A,TCF4,PIM1,CSF1,C5,IFNAR1,IRF5
Increases Cardiac Proliferation	0	TGFB1,RARA,CTNNB1,ITGB2,FGF2,MAP2K1,HMOX1,GNL3,TBX1,STAT3,GNAQ,TBX20,DICER1,CDKN1A,RXRA
Increases Bradycardia	0	CALR,CACNA1D,RHOA
Increases Renal Damage	0	Ccl2,POU2F1,RUBCN,TGFB1,FGR,THBS1,TP53,C4A/C4B,BMP4,ITGB1,FUT4,MAP2K3,MDK,CTNNB1,PREX1,C5,PLAT,FGF2,B2M,ATG7,CD44,BECN1,ABL1,PARP1,RIPK3,ICAM1,BID,POU2F2
Increases Cardiac Dysfunction	0	Ccl2,MAP3K5,TGFB1,PLAU,MMP9,ADRB3,E2F1,ABCC8,MAP2K1,SLC2A1,ANGPTL4,TGFBR2,CREM,GNAQ,SCD,DUSP4,CASP8
Increases Liver Hepatitis	0	CYR61,TNFRSF1A,RACK1,CNR1,LTBR,DDX58,STK25,ITGB2,SPARC,PI4KA,GCSH,IFNGR1,STAT3,TLR3,LATS2,LGALS3,SH3BP4,MRS2,APOE,SERPINE1,BID,SPP1,MAPK9,LTB
Increases Damage of Mitochondria	0	RB1
Swelling of Mitochondria	0	HTT,DES,BAX,AIFM1,TP53
Glutathione Depletion - Hepatocellular Hypertrophy	0	ABCC3
Renal Inorganic Phosphate Homeostasis (Mouse)	0	ATP1A1
Renal Proximal Tubule Toxicity Biomarker Panel (Rat)	0	HSPB1,GJB2,SLC27A2,TIMP1,SPP1
Long-term Renal Injury Pro-oxidative Response Panel (Rat)	0	CYBA
Reversible Glomerulonephritis Biomarker Panel (Rat)	0	TAP2,IGFBP5,GREM1,SVOP
Irreversible Glomerulonephritis Biomarker Panel (Rat)	0	CNTNAP1,MRE11,SPP1
Vasopressin-induced Genes in Inner Medullary Renal Collecting Duct Cells (Rat)	0	WNK4
