# Supplementary material for: DDX5 plays essential transcriptional and post-transcriptional roles in the maintenance and function of spermatogonia
Source: Nat Commun. 2019 May 23;10:2278. doi: 10.1038/s41467-019-09972-7 (PMC6533336; doi:10.1038/s41467-019-09972-7)
Supplement: Supplementary file 11 — Supplementary Data 8 [file 41467_2019_9972_MOESM11_ESM.xlsx]

## Sheet: Supplementary Data 8
Supplementary Data 8. DDX5 ChIP-sequencing
Chromosome	Start	End	Strand	Peak Score	Annotation	Gene Name
chr8	13158312	13159793	+	41.9	promoter-TSS (NM_010684)	Lamp1
chr3	89773008	89774063	+	25.3	promoter-TSS (NM_027315)	Ube2q1
chr4	127076938	127077856	+	24.75	promoter-TSS (NM_001285888)	Zmym6
chr9	21367377	21368318	+	22.8	promoter-TSS (NM_001042709)	Ilf3
chr12	110590819	110592180	+	22	non-coding (NR_033340, exon 1 of 1)	B930059L03Rik
chr3	67582363	67583251	+	21.15	promoter-TSS (NM_025813)	Mfsd1
chr9	59539295	59540206	+	20.75	promoter-TSS (NM_010421)	Hexa
chr10	121364546	121365476	+	20.45	promoter-TSS (NM_029364)	Gns
chr13	45769464	45770666	+	20.3	intron (NM_009124, intron 4 of 7)	Atxn1
chr5	122647685	122648716	+	17.7	intron (NM_001038839, intron 1 of 12)	P2rx7
chr3	89320341	89321249	+	16	intron (NM_010108, intron 1 of 4)	Efna3
chr6	116207701	116208474	+	15.35	promoter-TSS (NM_026585)	Fam21
chr7	110121586	110122584	+	15.15	promoter-TSS (NM_009516)	Wee1
chr5	140388001	140389549	+	15	intron (NM_172277, intron 1 of 10)	Snx8
chr15	34082351	34083119	+	14.25	promoter-TSS (NM_026002)	Mtdh
chr17	24163277	24164038	+	14.05	promoter-TSS (NM_172935)	Amdhd2
chr11	70000069	70001058	+	13.855	promoter-TSS (NM_007888)	Dvl2
chr14	50930597	50931409	+	13.48	promoter-TSS (NM_001033271)	Tmem55b
chr17	66076793	66077568	+	13.3	promoter-TSS (NM_001025572)	Ankrd12
chr6	136650441	136651222	+	12.96	intron (NM_025806, intron 2 of 10)	Plbd1
chr10	82698579	82699418	+	12.05	promoter-TSS (NM_001081218)	Hcfc2
chr15	37347180	37347981	+	11.93	intron (NM_026496, intron 13 of 15)	4930447A16Rik
chr4	123916858	123917673	+	11.805	promoter-TSS (NM_017475)	Rragc
chr17	45563822	45564978	+	11.505	5' UTR (NM_028662, exon 1 of 3)	Slc35b2
chr5	115010710	115011469	+	11.15	promoter-TSS (NM_029012)	Sppl3
chr10	128922978	128923958	+	11.05	promoter-TSS (NM_015740)	Bloc1s1
chr15	59373799	59374680	+	11.005	promoter-TSS (NM_001164604)	Nsmce2
chr1	5082762	5083602	+	9.895	promoter-TSS (NM_133826)	Atp6v1h
chr5	140041655	140042783	+	9.825	intron (NM_010752, intron 17 of 17)	Elfn1
chr12	101957875	101958689	+	9.805	promoter-TSS (NM_029705)	Atxn3
chr3	90052379	90053021	+	9.49	promoter-TSS (NM_028475)	4933434E20Rik
chr18	6135690	6136599	+	9.455	promoter-TSS (NM_029277)	Arhgap12
chr10	62486490	62487097	+	9.305	promoter-TSS (NM_133672)	Vps26a
chr11	3648745	3649414	+	9.205	promoter-TSS (NM_001159288)	Tug1
chr16	20672320	20673045	+	9.165	promoter-TSS (NM_145941)	Eif4g1
chr2	119873260	119873956	+	8.575	Intergenic	Mga
chr8	122133521	122134337	+	8.57	Intergenic	Zfpm1
chr9	47768856	47769871	+	8.56	intron (NM_001025600, intron 1 of 8)	Gm10677
chr2	30133596	30134164	+	8.4	promoter-TSS (NM_146252)	Tbc1d13
chr7	16286388	16287022	+	8.265	promoter-TSS (NM_001136471)	Ccdc9
chr11	98438372	98439141	+	8.185	intron (NM_025559, intron 1 of 3)	Mien1
chr17	65613033	65613680	+	8.005	5' UTR (NM_013933, exon 1 of 6)	Vapa
chr17	30297362	30298216	+	7.86	intron (NM_172618, intron 8 of 11)	Mir6412
chr2	161635899	161637095	+	7.83	intron (NM_001291150, intron 16 of 30)	Chd6
chr7	126583149	126583802	+	7.7	promoter-TSS (NM_009907)	Cln3
chr5	140089446	140090350	+	7.455	intron (NM_010752, intron 15 of 17)	Elfn1
chr7	89050999	89051921	+	7.25	Intergenic	Tmem135
chr6	31151246	31152369	+	7.095	intron (NR_110471, intron 2 of 3)	Lncpint
chr9	58660025	58660626	+	7.085	exon (NM_028598, exon 4 of 6)	Nptn
chr3	153312056	153312687	+	6.97	intron (NM_011372, intron 3 of 4)	1700012D16Rik
chr2	4413627	4414319	+	6.94	intron (NM_001177843, intron 1 of 23)	Frmd4a
chr8	86325043	86325675	+	6.78	Intergenic	Abcc12
chr5	121960165	121961045	+	6.71	intron (NM_001312908, intron 2 of 22)	Cux2
chr5	141734980	141735891	+	6.555	intron (NM_177879, intron 4 of 44)	Sdk1
chr2	37519332	37520164	+	6.4	TTS (NM_177383)	Gpr21
chr18	35238011	35238889	+	6.24	intron (NM_009818, intron 10 of 17)	Lrrtm2
chr19	5794890	5795671	+	6.22	TTS (NR_002847)	Malat1
chr18	80449500	80450023	+	6.2	exon (NM_026295, exon 8 of 13)	Ctdp1
chr14	64357053	64357603	+	6.145	intron (NM_001253712, intron 1 of 5)	Msra
chr14	64197089	64197775	+	6.145	intron (NM_001253712, intron 5 of 5)	Prss52
chr6	121760734	121761724	+	6.1	Intergenic	Mug1
chr9	63658409	63659000	+	6.04	intron (NM_016769, intron 5 of 8)	Aagab
chr9	48548799	48549654	+	6.02	Intergenic	Gm5617
chr12	76369410	76369953	+	6.02	promoter-TSS (NM_028356)	Zbtb25
chr11	113375234	113375773	+	6.015	intron (NM_027216, intron 5 of 9)	4732490B19Rik
chr7	74183504	74184441	+	6.01	Intergenic	St8sia2
chr10	39534067	39534730	+	5.995	intron (NM_008054, intron 12 of 13)	Traf3ip2
chr5	148116601	148117141	+	5.965	intron (NM_029920, intron 4 of 14)	Mtus2
chr19	5491110	5491832	+	5.895	intron (NM_007687, intron 1 of 3)	Cfl1
chr2	28504550	28505457	+	5.87	exon (NM_139197, exon 7 of 7)	Gbgt1
chr4	21910823	21911750	+	5.795	3' UTR (NM_172687, exon 7 of 7)	Faxc
chr2	117545958	117546657	+	5.785	Intergenic	Rasgrp1
chr8	121120491	121121206	+	5.785	Intergenic	Foxc2
chr7	134247958	134248499	+	5.77	Intergenic	Adam12
chr2	7221222	7221832	+	5.715	intron (NM_001110231, intron 2 of 15)	Celf2
chr16	24820302	24820802	+	5.695	intron (NM_001145952, intron 7 of 11)	Lpp
chr12	79894798	79895753	+	5.66	Intergenic	9430078K24Rik
chr7	136921141	136922040	+	5.65	intron (NM_008598, intron 1 of 4)	Mgmt
chr7	30956594	30957105	+	5.635	promoter-TSS (NM_011680)	Usf2
chr17	30286603	30287466	+	5.615	intron (NM_172618, intron 8 of 11)	Mir6412
chr2	102115881	102116728	+	5.605	intron (NM_178886, intron 1 of 5)	Ldlrad3
chr18	84199221	84200109	+	5.58	Intergenic	Zadh2
chr19	31643843	31644753	+	5.535	intron (NM_001013833, intron 1 of 17)	Prkg1
chr9	43638988	43639492	+	5.525	Intergenic	Pvrl1
chr2	155583553	155584359	+	5.48	intron (NM_001291111, intron 1 of 11)	Gss
chr6	118584925	118585697	+	5.455	Intergenic	Ankrd26
chr6	116423907	116424649	+	5.435	intron (NM_009662, intron 4 of 13)	Alox5
chr10	99131787	99132631	+	5.3	intron (NM_027740, intron 4 of 11)	Galnt4
chr1	60508895	60509689	+	5.265	intron (NM_001045513, intron 4 of 13)	Raph1
chr8	13370197	13370987	+	5.23	exon (NM_001291765, exon 6 of 12)	Atp4b
chr16	95526130	95526655	+	5.23	intron (NM_133659, intron 1 of 10)	Erg
chr16	34316834	34317520	+	5.22	intron (NM_001164268, intron 6 of 33)	Kalrn
chr8	118254731	118255523	+	5.14	Intergenic	Cdh13
chr3	32589629	32590353	+	5.13	intron (NM_013531, intron 7 of 9)	Gnb4
chr4	49660703	49661358	+	5.065	TTS (NM_001276355)	Ppp3r2
chr15	12356033	12356801	+	5.03	TTS (NM_001081064)	Golph3
chr17	57030917	57031655	+	5.02	exon (NM_010613, exon 1 of 18)	Khsrp
chr2	49632692	49633677	+	4.975	intron (NM_008449, intron 1 of 25)	Kif5c
chr7	67178172	67179154	+	4.86	Intergenic	1700112J16Rik
chr13	25766070	25766984	+	4.84	Intergenic	Gm11351
chr9	42605519	42606512	+	4.77	intron (NM_175481, intron 11 of 20)	Tbcel
